# Supplementary material for: Genome-wide regulation of KSHV RNA splicing by viral RNA-binding protein ORF57
Source: PLoS Pathog. 2022 Jul 14;18(7):e1010311. doi: 10.1371/journal.ppat.1010311 (PMC9321434; doi:10.1371/journal.ppat.1010311)
Supplement: S1 Table — (XLSX) [file ppat.1010311.s006.xlsx]

## Sheet: KSHV
S1 Table Differential expression of KSHV genes in BCBL-1 single-cell clones carrying a WT B4 or 57KO #6 genome during latent and lytic infection determined by Limma Voom package based on the number of mapped RNA-seq reads in each group (A, B, or C) as described in Fig 1A.
Gene ID	Raw reads counts													Normalized CPM-TMM_counts											Group B/A (WT lytic/WT latent)				Group C/B (57KO lytic/WT lytic)
	A1	A2	A3	A4	B1	B2	B3	B4	C1	C2	C3	C4	A1	A2	A3	A4	B1	B2	B3	B4	C1	C2	C3	C4	Fold change (FC)	log2FC	p value	FDR	Fold change (FC)	log2FC	p value	FDR
K1	10	14	17	10	62	47	58	66	69	61	85	89	0.762333	0.975346	1.07798	0.587471	4.80737	2.72945	4.2603	4.44383	4.75857	3.99824	5.43608	6.33067	3.52222	1.81648	1.6973e-06	8.89581e-06	1.22652	0.294575	0.128051	0.241659
K12	47	61	54	75	323	413	581	608	669	765	918	609	3.58296	4.24972	3.42418	4.40603	25.0448	23.9843	42.6765	40.9371	46.1374	50.1419	58.7096	43.3188	6.70522	2.74529	6.1699e-10	9.27636e-09	1.61083	0.687806	6.12861e-05	0.000467732
K14	13	22	8	21	578	805	944	1193	343	383	911	807	0.991033	1.53269	0.507286	1.23369	44.8171	46.7491	69.3401	80.3255	23.6549	25.1037	58.2619	57.4028	47.5447	5.57121	5.4096e-07	3.26124e-06	-1.54182	-0.624633	0.0125604	0.0394255
K15	13	12	13	9	29	42	40	45	44	38	59	47	0.991033	0.836011	0.82434	0.528724	2.24861	2.43909	2.93814	3.02988	3.03445	2.49071	3.77328	3.34316	2.5839	1.36955	1.40405e-05	5.84904e-05	1.10329	0.141816	0.455495	0.606694
K2	89	100	140	143	16268	21498	30250	30970	15547	15072	24147	20113	6.78476	6.96676	8.87751	8.40084	1261.39	1248.46	2221.97	2085.23	1072.2	987.893	1544.29	1430.66	190.833	7.57617	2.2639e-13	1.3901e-11	-1.31232	-0.392121	0.0136951	0.0421797
K3	14	12	16	26	3344	4376	6570	6718	2206	2035	4180	3935	1.06727	0.836011	1.01457	1.52743	259.288	254.129	482.589	452.328	152.136	133.384	267.327	279.901	263.431	8.04128	5.88984e-08	4.64818e-07	-1.76255	-0.817662	0.000324707	0.00189947
K4	27	38	36	43	6287	8236	12588	12527	8817	9497	11037	8427	2.0583	2.64737	2.28279	2.52613	487.483	478.293	924.632	843.452	608.062	622.48	705.859	599.422	237.327	7.89073	2.12217e-11	5.54876e-10	-1.0298	-0.0423658	0.763186	0.852542
K4.1	3	3	1	3	523	666	1225	1169	588	643	1149	874	0.2287	0.209003	0.0634108	0.176241	40.5525	38.6769	89.9805	78.7096	40.5513	42.1454	73.483	62.1686	184.365	7.52642	2.68247e-05	0.000104055	-1.05776	-0.081019	0.70865	0.813989
K4.2	0	0	1	0	36	35	74	67	27	30	36	27	0	0	0.0634108	0	2.79137	2.03257	5.43556	4.51116	1.86205	1.96635	2.30234	1.92054	26.4201	4.72357	2.48703e-07	1.64424e-06	-1.80465	-0.851716	0.00369387	0.0145634
K4.2b	10	12	9	13	352	479	915	756	223	209	376	273	0.762333	0.836011	0.570697	0.763713	27.2934	27.8172	67.2099	50.902	15.3791	13.6989	24.0466	19.4188	43.1121	5.43002	3.56726e-07	2.25776e-06	-2.28208	-1.19035	6.43238e-05	0.000487504
K5	104	88	130	135	3647	4683	6602	6330	3984	4283	5631	4670	7.92826	6.13075	8.2434	7.93086	282.782	271.958	484.94	426.203	274.756	280.729	360.124	332.182	43.9098	5.45647	1.63799e-14	2.09414e-12	-1.13692	-0.18513	0.14647	0.267989
K6	34	30	33	43	1318	1758	2274	2526	630	717	1559	1307	2.59193	2.09003	2.09256	2.52613	102.195	102.093	167.033	170.077	43.4478	46.9957	99.704	92.9683	47.727	5.57673	3.49131e-09	4.04007e-08	-1.97149	-0.979284	7.97531e-05	0.000584373
K7	101	109	123	128	815	1097	1471	1343	775	871	1012	822	7.69956	7.59377	7.79952	7.51963	63.1936	63.7066	108.05	90.4251	53.4477	57.0896	64.7213	58.4697	9.30891	3.21861	2.08704e-13	1.33399e-11	-1.3297	-0.411104	0.00215787	0.00930852
K8.1	9	5	14	16	273	321	430	420	265	255	525	486	0.6861	0.348338	0.887751	0.939954	21.1679	18.6416	31.585	28.2789	18.2757	16.714	33.5758	34.5697	26.3946	4.72217	2.34724e-07	1.56073e-06	1.02975	0.042298	0.832519	0.898692
K8a	63	87	97	110	2659	3344	4593	5659	3124	2821	6411	6009	4.8027	6.06108	6.15084	6.46218	206.174	194.198	337.372	381.024	215.446	184.902	410.008	427.427	40.9852	5.35703	2.99228e-09	3.54221e-08	1.09067	0.125213	0.564681	0.701065
mIR	219	241	306	314	289	385	307	301	213	195	193	208	16.6951	16.7899	19.4037	18.4466	22.4085	22.3583	22.5502	20.2665	14.6895	12.7813	12.3431	14.7953	1.15747	0.210975	0.0109312	0.0216961	-1.62936	-0.704303	2.97451e-08	7.57438e-07
ORF10	3	1	3	3	532	737	1126	1162	58	51	119	108	0.2287	0.0696676	0.190232	0.176241	41.2503	42.8001	82.7086	78.2383	3.99996	3.34279	7.61051	7.68216	188.761	7.56042	1.34834e-06	7.27461e-06	-12.1628	-3.6044	1.51312e-09	6.20579e-08
ORF11	4	12	8	7	851	1182	1824	1922	278	262	553	505	0.304933	0.836011	0.507286	0.41123	65.985	68.6428	133.979	129.41	19.1722	17.1728	35.3665	35.9212	146.275	7.19254	9.83985e-07	5.51091e-06	-3.75225	-1.90776	8.97309e-08	1.90107e-06
ORF16	9	3	7	15	543	753	1195	1250	442	454	732	630	0.6861	0.209003	0.443875	0.881207	42.1032	43.7293	87.7769	84.1634	30.4824	29.7574	46.8142	44.8126	87.4829	6.45093	5.84356e-07	3.49332e-06	-1.60439	-0.682026	0.00287039	0.0117959
ORF17	0	0	0	0	4	14	15	9	13	18	16	21	0	0	0	0	0.310153	0.813029	1.1018	0.605976	0.896542	1.17981	1.02326	1.49375	6.30623	2.65678	0.000160103	0.000511635	1.56338	0.644664	0.0758795	0.162732
ORF18	3	1	2	4	105	131	242	231	92	113	127	106	0.2287	0.0696676	0.126822	0.234989	8.14151	7.60762	17.7757	15.5534	6.34476	7.40657	8.12214	7.53989	34.9783	5.12839	2.07238e-07	1.39448e-06	-1.60872	-0.685914	0.0050293	0.018797
ORF19	0	1	1	0	24	29	24	32	20	42	32	35	0	0.0696676	0.0634108	0	1.86092	1.68413	1.76288	2.15458	1.3793	2.75289	2.04652	2.48959	12.0736	3.59378	1.5608e-07	1.08898e-06	1.04775	0.0672884	0.766441	0.854736
ORF2	1	0	2	6	248	316	522	491	127	162	177	151	0.0762333	0	0.126822	0.352483	19.2295	18.3512	38.3427	33.0594	8.75852	10.6183	11.3198	10.7408	103.876	6.69872	2.97541e-07	1.9257e-06	-2.59606	-1.37633	1.75731e-06	2.38485e-05
ORF20	0	0	1	0	8	4	12	16	19	14	15	12	0	0	0.0634108	0	0.620305	0.232294	0.881442	1.07729	1.31033	0.917629	0.959308	0.853573	4.59076	2.19873	0.00214617	0.0051953	1.55897	0.64059	0.129505	0.243769
ORF21	6	10	3	9	106	115	168	125	75	98	82	64	0.4574	0.696676	0.190232	0.528724	8.21905	6.67845	12.3402	8.41634	5.17236	6.4234	5.24421	4.55239	13.5135	3.75633	7.34471e-10	1.07548e-08	-1.7135	-0.776945	0.000176359	0.00114513
ORF22	8	13	9	13	127	166	264	233	77	141	124	107	0.609866	0.905679	0.570697	0.763713	9.84735	9.6402	19.3917	15.6881	5.31029	9.24183	7.93028	7.61102	13.7493	3.78128	1.1847e-08	1.16017e-07	-1.82092	-0.86467	0.000346314	0.00200062
ORF23	1	4	4	9	56	85	70	84	58	70	80	78	0.0762333	0.27867	0.253643	0.528724	4.34214	4.93624	5.14174	5.65578	3.99996	4.58814	5.11631	5.54822	11.1263	3.4759	6.37772e-10	9.53318e-09	-1.10609	-0.145472	0.350741	0.503488
ORF24	8	11	13	13	166	254	228	286	247	361	356	351	0.609866	0.766343	0.82434	0.763713	12.8713	14.7507	16.7474	19.2566	17.0343	23.6617	22.7676	24.967	16.0956	4.0086	3.78397e-11	8.92459e-10	1.42945	0.515456	0.0002402	0.00148676
ORF25	13	19	18	22	141	156	255	257	143	184	197	185	0.991033	1.32368	1.14139	1.29244	10.9329	9.05946	18.7306	17.304	9.86196	12.0603	12.5989	13.1592	8.6972	3.12055	6.65883e-09	7.03694e-08	-1.12816	-0.173969	0.328625	0.480711
ORF26	5	4	0	6	32	27	49	40	33	37	52	30	0.381166	0.27867	0	0.352483	2.48122	1.56798	3.59922	2.69323	2.27584	2.42516	3.3256	2.13393	7.04709	2.81703	4.06439e-06	1.93194e-05	-1.04198	-0.0593342	0.820473	0.890928
ORF27	2	2	4	3	34	43	66	57	32	49	52	29	0.152467	0.139335	0.253643	0.176241	2.6363	2.49716	4.84793	3.83785	2.20687	3.2117	3.3256	2.0628	9.30907	3.21864	5.45998e-08	4.34594e-07	-1.32933	-0.410698	0.0640496	0.142676
ORF28	0	1	2	0	8	6	11	5	6	10	10	8	0	0.0696676	0.126822	0	0.620305	0.348441	0.807988	0.336654	0.413789	0.655449	0.639538	0.569049	2.86498	1.51852	0.00816527	0.0168411	1.05321	0.074793	0.858087	0.91526
ORF29A	0	1	0	0	17	19	15	21	19	32	19	22	0	0.0696676	0	0	1.31815	1.1034	1.1018	1.41394	1.31033	2.09744	1.21512	1.56488	9.8339	3.29776	6.66201e-07	3.9033e-06	1.12366	0.168208	0.505121	0.650697
ORF29B	5	2	3	8	102	175	167	163	204	235	286	266	0.381166	0.139335	0.190232	0.469977	7.90889	10.1629	12.2667	10.9749	14.0688	15.4031	18.2908	18.9209	22.1531	4.46944	1.46937e-10	2.76595e-09	1.66877	0.738788	3.89215e-06	4.62518e-05
ORF30	0	0	1	2	7	5	11	9	7	3	5	4	0	0	0.0634108	0.117494	0.542767	0.290367	0.807988	0.605976	0.482753	0.196635	0.319769	0.284524	3.0785	1.62223	0.00762723	0.0158798	-2.36588	-1.24238	0.026391	0.0712237
ORF31	0	1	0	1	6	9	9	12	6	10	13	10	0	0.0696676	0	0.0587471	0.465229	0.522661	0.661081	0.807968	0.413789	0.655449	0.8314	0.711311	3.96674	1.98795	0.000472132	0.0013459	-1.06688	-0.0933928	0.796869	0.875652
ORF32	2	2	7	5	127	164	310	249	104	136	205	139	0.152467	0.139335	0.443875	0.293736	9.84735	9.52405	22.7706	16.7653	7.17234	8.91411	13.1105	9.88722	31.9378	4.99719	5.59244e-07	3.36163e-06	-1.45425	-0.540275	0.0260909	0.0705474
ORF33	5	3	4	3	126	210	313	270	122	125	258	175	0.381166	0.209003	0.253643	0.176241	9.76981	12.1954	22.9909	18.1793	8.4137	8.19311	16.5001	12.4479	35.8539	5.16406	6.68751e-07	3.917e-06	-1.39038	-0.475482	0.0467128	0.111983
ORF34	1	3	1	4	16	32	41	40	21	22	27	24	0.0762333	0.209003	0.0634108	0.234989	1.24061	1.85835	3.01159	2.69323	1.44826	1.44199	1.72675	1.70715	6.95682	2.79843	8.97743e-07	5.0863e-06	-1.45271	-0.538751	0.0463002	0.111295
ORF35	0	3	3	2	62	82	177	197	11	15	10	7	0	0.209003	0.190232	0.117494	4.80737	4.76202	13.0013	13.2641	0.758612	0.983174	0.639538	0.497917	29.8181	4.89812	6.34042e-06	2.85982e-05	-12.479	-3.64143	5.39959e-06	6.06652e-05
ORF36	2	0	1	8	185	228	531	490	26	41	49	26	0.152467	0	0.0634108	0.469977	14.3446	13.2408	39.0038	32.992	1.79308	2.68734	3.13374	1.84941	81.997	6.3575	2.9145e-05	0.000111931	-10.4877	-3.39063	1.63718e-06	2.24316e-05
ORF37	4	2	4	2	166	241	469	484	28	38	59	40	0.304933	0.139335	0.253643	0.117494	12.8713	13.9957	34.4497	32.5881	1.93101	2.49071	3.77328	2.84524	58.8966	5.88011	5.45901e-06	2.50866e-05	-8.6747	-3.11681	6.66549e-07	1.04344e-05
ORF38	1	1	0	3	84	116	272	235	19	14	28	15	0.0762333	0.0696676	0	0.176241	6.51321	6.73652	19.9793	15.8227	1.31033	0.917629	1.79071	1.06697	52.8941	5.72503	1.11766e-05	4.74232e-05	-9.52291	-3.2514	4.17211e-06	4.91376e-05
ORF39	3	1	6	5	96	104	114	124	110	115	204	173	0.2287	0.0696676	0.380465	0.293736	7.44367	6.03964	8.3737	8.34901	7.58612	7.53766	13.0466	12.3057	18.1703	4.18351	4.53253e-08	3.70313e-07	1.31526	0.395343	0.036744	0.0925976
ORF40	1	5	11	6	78	77	145	132	49	52	58	50	0.0762333	0.348338	0.697518	0.352483	6.04798	4.47166	10.6508	8.88765	3.37927	3.40833	3.70932	3.55655	13.5699	3.76233	9.453e-08	7.02927e-07	-2.13533	-1.09446	0.000173498	0.00113051
ORF41	16	20	21	29	98	142	157	156	134	162	171	169	1.21973	1.39335	1.33163	1.70367	7.59874	8.24643	11.5322	10.5036	9.24128	10.6183	10.9361	12.0212	5.11011	2.35335	1.56823e-10	2.91461e-09	1.13567	0.183548	0.153147	0.27706
ORF42	5	6	9	6	128	167	179	175	160	175	238	221	0.381166	0.418006	0.570697	0.352483	9.92489	9.69827	13.1482	11.7829	11.0344	11.4704	15.221	15.72	17.6976	4.14548	8.09336e-11	1.6652e-09	1.21625	0.282435	0.0342266	0.0875888
ORF43	14	6	14	18	286	393	394	420	360	454	618	579	1.06727	0.418006	0.887751	1.05745	22.1759	22.8229	28.9407	28.2789	24.8273	29.7574	39.5235	41.1849	23.8742	4.57738	3.22994e-10	5.40402e-09	1.35814	0.441629	0.00277104	0.0114463
ORF44	8	4	10	2	44	65	70	84	160	171	338	287	0.609866	0.27867	0.634108	0.117494	3.41168	3.77478	5.14174	5.65578	11.0344	11.2082	21.6164	20.4146	8.00671	3.00121	7.25181e-05	0.000251185	3.59671	1.84668	4.16206e-07	7.00832e-06
ORF45	84	102	126	133	8578	11077	20606	21552	8162	8436	16993	14420	6.4036	7.10609	7.98976	7.81337	665.123	643.28	1513.58	1451.11	562.89	552.937	1086.77	1025.71	122.479	6.93639	1.73829e-10	3.17482e-09	-1.30665	-0.38587	0.0739927	0.159683
ORF46	19	12	17	14	3255	4286	8052	9065	2344	2516	4807	3909	1.44843	0.836011	1.07798	0.82246	252.387	248.903	591.447	610.353	161.653	164.911	307.426	278.051	323.213	8.33634	2.29825e-06	1.16375e-05	-1.76887	-0.822825	0.00233525	0.00992908
ORF47	10	7	7	19	2853	3532	7156	8026	2261	2445	4725	3837	0.762333	0.487673	0.443875	1.1162	221.216	205.115	525.633	540.396	155.929	160.257	302.182	272.93	401.832	8.65045	2.01978e-05	8.08696e-05	-1.55608	-0.637916	0.0162491	0.0483509
ORF48	26	11	32	38	1008	1389	1636	1674	1555	1579	2979	2763	1.98207	0.766343	2.02914	2.23239	78.1585	80.664	120.17	112.712	107.24	103.495	190.518	196.535	48.4158	5.59741	7.16398e-09	7.49046e-08	1.51448	0.598818	0.00183823	0.00815828
ORF49	28	34	33	30	541	783	784	960	741	737	1335	1238	2.13453	2.3687	2.09256	1.76241	41.9482	45.4715	57.5875	64.6375	51.1029	48.3066	85.3784	88.0603	20.7333	4.37388	8.73536e-10	1.2371e-08	1.30599	0.385144	0.0216565	0.0608009
ORF4	3	8	9	9	26	32	28	39	27	44	36	24	0.2287	0.557341	0.570697	0.528724	2.01599	1.85835	2.0567	2.6259	1.86205	2.88398	2.30234	1.70715	3.20134	1.67868	9.50651e-06	4.10796e-05	-1.05496	-0.0771823	0.719669	0.82177
ORF50	49	66	78	77	1248	1792	2195	2247	1814	1793	3359	3041	3.73543	4.59806	4.94604	4.52353	96.7676	104.068	161.23	151.292	125.102	117.522	214.821	216.31	24.2701	4.60111	1.71495e-10	3.14147e-09	1.29854	0.376888	0.0313385	0.0816749
ORF52	6	5	3	4	124	178	172	224	137	185	454	404	0.4574	0.348338	0.190232	0.234989	9.61473	10.3371	12.634	15.0821	9.44817	12.1258	29.035	28.737	24.9674	4.64197	7.91477e-05	0.000271711	1.55718	0.638933	0.0349792	0.0890477
ORF53	1	1	1	1	17	21	37	40	19	44	68	68	0.0762333	0.0696676	0.0634108	0.0587471	1.31815	1.21954	2.71778	2.69323	1.31033	2.88398	4.34886	4.83691	8.37952	3.06687	0.000140692	0.000456528	1.50519	0.589945	0.084679	0.177176
ORF54	0	2	0	1	215	260	419	408	210	183	458	412	0	0.139335	0	0.0587471	16.6707	15.0991	30.777	27.4709	14.4826	11.9947	29.2909	29.306	129.367	7.01532	7.58331e-05	0.000261348	-1.0655	-0.0915294	0.714967	0.818405
ORF55	2	3	7	2	27	43	72	72	230	238	480	495	0.152467	0.209003	0.443875	0.117494	2.09353	2.49716	5.28865	4.84781	15.8619	15.5997	30.6978	35.2099	8.66061	3.11447	0.00298097	0.00689902	7.0033	2.80804	1.10768e-07	2.27599e-06
ORF56	3	0	3	1	41	34	81	91	31	28	57	38	0.2287	0	0.190232	0.0587471	3.17907	1.9745	5.94973	6.12709	2.13791	1.83526	3.64537	2.70298	15.9209	3.99285	6.12846e-06	2.7791e-05	-1.6461	-0.719054	0.031275	0.0815782
ORF57	18	9	14	32	3691	5171	9422	8982	474	457	1166	1142	1.3722	0.627008	0.887751	1.87991	286.193	300.298	692.079	604.764	32.6893	29.954	74.5702	81.2317	327.675	8.35612	8.16001e-07	4.67605e-06	-9.01702	-3.17265	4.79024e-10	2.4667e-08
ORF58	39	43	37	35	2553	3326	4876	5722	219	186	477	471	2.9731	2.99571	2.3462	2.05615	197.955	193.152	358.159	385.266	15.1033	12.1914	30.506	33.5027	90.6132	6.50165	7.2548e-10	1.064e-08	-13.5067	-3.7556	1.73225e-11	1.46763e-09
ORF59	37	35	60	42	3021	4122	7113	6948	211	191	507	445	2.82063	2.43837	3.80465	2.46738	234.243	239.379	522.475	467.814	14.5516	12.5191	32.4246	31.6533	103.164	6.68879	1.58916e-09	2.05582e-08	-17.1233	-4.09789	2.52681e-11	2.00179e-09
ORF6	5	10	2	9	121	163	264	253	19	23	28	35	0.381166	0.696676	0.126822	0.528724	9.38212	9.46597	19.3917	17.0347	1.31033	1.50753	1.79071	2.48959	22.4606	4.48932	4.05486e-08	3.37687e-07	-8.27958	-3.04956	3.4299e-08	8.46284e-07
ORF60	3	6	5	6	34	60	58	66	10	13	25	29	0.2287	0.418006	0.317054	0.352483	2.6363	3.48441	4.2603	4.44383	0.689648	0.852084	1.59885	2.0628	7.12673	2.83324	9.1193e-08	6.79476e-07	-3.34927	-1.74385	3.20869e-06	3.96815e-05
ORF61	3	2	8	1	22	32	26	31	8	3	14	8	0.2287	0.139335	0.507286	0.0587471	1.70584	1.85835	1.90979	2.08725	0.551718	0.196635	0.895354	0.569049	5.09343	2.34864	1.78458e-05	7.2493e-05	-4.86221	-2.28161	2.89459e-05	0.000246485
ORF62	4	5	11	5	12	16	36	24	9	7	5	3	0.304933	0.348338	0.697518	0.293736	0.930458	0.929175	2.64433	1.61594	0.620683	0.458814	0.319769	0.213393	2.3691	1.24434	0.00432929	0.00962422	-5.04056	-2.33358	0.000114023	0.000793153
ORF63	14	6	5	13	16	15	28	29	25	21	15	20	1.06727	0.418006	0.317054	0.763713	1.24061	0.871102	2.0567	1.95259	1.72412	1.37644	0.959308	1.42262	1.80932	0.855444	0.023192	0.041916	-1.17952	-0.238205	0.459849	0.610869
ORF64	15	20	12	30	37	52	87	63	25	54	32	27	1.1435	1.39335	0.760929	1.76241	2.86891	3.01982	6.39045	4.24183	1.72412	3.53942	2.04652	1.92054	2.46413	1.30108	0.000142743	0.000462053	-1.87767	-0.908942	0.00233033	0.00991047
ORF65	2	3	5	1	29	41	50	59	1	2	3	5	0.152467	0.209003	0.317054	0.0587471	2.24861	2.38101	3.67267	3.97251	0.0689648	0.13109	0.191862	0.355655	8.59003	3.10266	6.39229e-08	4.97691e-07	-25.2066	-4.65573	3.38131e-08	8.39127e-07
ORF66	6	3	3	8	66	77	111	122	9	12	17	9	0.4574	0.209003	0.190232	0.469977	5.11752	4.47166	8.15334	8.21435	0.620683	0.786539	1.08722	0.64018	12.3007	3.62067	6.91936e-09	7.27573e-08	-8.73302	-3.12648	1.45192e-08	4.13452e-07
ORF67	9	15	6	7	57	52	98	95	4	9	12	15	0.6861	1.04501	0.380465	0.41123	4.41968	3.01982	7.19844	6.39642	0.275859	0.589904	0.767446	1.06697	6.14531	2.61949	9.91012e-07	5.54189e-06	-9.26479	-3.21176	7.63263e-07	1.17617e-05
ORF68	3	1	3	3	9	25	28	28	0	5	3	3	0.2287	0.0696676	0.190232	0.176241	0.697844	1.45184	2.0567	1.88526	0	0.327725	0.191862	0.213393	4.50774	2.1724	5.92113e-05	0.00021028	-14.3107	-3.83902	3.78741e-06	4.51808e-05
ORF69	0	2	3	3	30	43	82	84	5	22	14	18	0	0.139335	0.190232	0.176241	2.32615	2.49716	6.02319	5.65578	0.344824	1.44199	0.895354	1.28036	14.334	3.84137	5.22783e-06	2.41619e-05	-4.77517	-2.25555	4.14718e-05	0.000335283
ORF7	1	1	2	1	13	18	19	29	0	4	2	5	0.0762333	0.0696676	0.126822	0.0587471	1.008	1.04532	1.39562	1.95259	0	0.26218	0.127908	0.355655	5.5529	2.47324	1.15065e-05	4.87228e-05	-13.0569	-3.70674	1.58578e-06	2.18566e-05
ORF70	9	12	17	16	3733	4794	6839	7719	1696	1556	2971	2584	0.6861	0.836011	1.07798	0.939954	289.45	278.404	502.348	519.726	116.964	101.988	190.007	183.803	352.573	8.46178	1.88922e-08	1.7424e-07	-2.66764	-1.41556	7.09226e-08	1.56148e-06
ORF71	130	133	152	151	184	240	166	236	142	137	172	184	9.91033	9.26579	9.63844	8.87082	14.267	13.9376	12.1933	15.89	9.793	8.97965	11.0001	13.0881	1.29558	0.373595	0.00292346	0.00678797	-1.34625	-0.428941	0.00113025	0.00542812
ORF72	176	192	237	218	214	338	321	319	184	217	272	243	13.4171	13.3762	15.0283	12.8069	16.5932	19.6288	23.5786	21.4785	12.6895	14.2232	17.3954	17.2849	1.35871	0.442233	0.000574613	0.00160666	-1.31396	-0.393919	0.00176592	0.00789309
ORF73	81	85	79	116	130	174	170	153	98	99	157	153	6.1749	5.92175	5.00945	6.81467	10.08	10.1048	12.4871	10.3016	6.75855	6.48895	10.0408	10.8831	1.48084	0.566415	0.00118969	0.00307937	-1.31401	-0.393971	0.0152769	0.0460093
ORF74	5	12	6	18	743	1099	1444	1500	570	639	1439	1258	0.381166	0.836011	0.380465	1.05745	57.6109	63.8227	106.067	100.996	39.3099	41.8832	92.0296	89.4829	97.7362	6.61082	2.5444e-06	1.27378e-05	-1.28345	-0.360025	0.111845	0.217862
ORF75	233	269	345	308	592	795	673	748	712	769	805	648	17.7624	18.7406	21.8767	18.0941	45.9026	46.1684	49.4342	50.3634	49.1029	50.404	51.4828	46.0929	2.45069	1.29319	1.34243e-14	1.80334e-12	1.05702	0.0800028	0.182643	0.314787
ORF8	9	15	6	10	716	890	1542	1533	85	103	209	168	0.6861	1.04501	0.380465	0.587471	55.5173	51.6854	113.265	103.218	5.862	6.75113	13.3664	11.95	93.7103	6.55014	2.21832e-07	1.48459e-06	-9.17432	-3.1976	2.83512e-09	1.07996e-07
ORF9	3	8	8	10	691	988	1589	1498	100	101	276	264	0.2287	0.557341	0.507286	0.587471	53.5789	57.3766	116.718	100.861	6.89648	6.62004	17.6513	18.7786	125.456	6.97103	1.80162e-06	9.37893e-06	-7.44618	-2.8965	1.09146e-08	3.24158e-07
PAN	4429	4776	5232	5977	483539	627799	1074030	1122370	363491	358299	724391	611166	337.637	332.732	331.765	351.132	37492.7	36458.5	78891.2	75570	25068.1	23484.7	46327.6	43472.9	117.899	6.88141	2.6183e-17	1.91494e-14	-1.33725	-0.419267	0.00351655	0.0140133
vIRF-1	217	223	280	291	1301	1650	1932	2277	3169	2368	9882	10977	16.5426	15.5359	17.755	17.0954	100.877	95.8212	141.912	153.312	218.549	155.21	631.992	780.806	7.09671	2.82715	8.66732e-05	0.000294816	3.00448	1.58712	0.000157639	0.0010448
vIRF-2	76	69	116	90	193	223	251	267	167	146	180	257	5.79373	4.80706	7.35565	5.28724	14.9649	12.9504	18.4368	17.9773	11.5171	9.56956	11.5117	18.2807	2.2954	1.19874	1.53338e-06	8.14492e-06	-1.30237	-0.381137	0.0251518	0.0685581
vIRF-3	239	230	285	299	197	261	261	314	209	181	232	239	18.2198	16.0235	18.0721	17.5654	15.275	15.1572	19.1714	21.1418	14.4136	11.8636	14.8373	17.0003	-1.06317	-0.0883709	0.431833	0.511097	-1.2132	-0.278821	0.0280257	0.0747863
vIRF-4	87	73	83	95	223	327	325	378	165	195	429	339	6.6323	5.08573	5.26309	5.58098	17.291	18.99	23.8724	25.451	11.3792	12.7813	27.4362	24.1134	3.18232	1.67008	2.22352e-06	1.12899e-05	-1.18358	-0.243158	0.239162	0.383561
chrKSHV	16454	17859	20329	22594	1165617	1515972	2538917	2654358	907425	905343	1762773	1497070
hg38	49228185	53080937	57807227	61505032	45581770	60652456	53340857	55902822	49022036	57325026	59052982	51911629
Total	52987837	57286528	62294022	66413882	49182205	65514050	58196959	60253631	53048788	62461002	64453862	56157839
