# Supplementary material for: Genome-wide regulation of KSHV RNA splicing by viral RNA-binding protein ORF57
Source: PLoS Pathog. 2022 Jul 14;18(7):e1010311. doi: 10.1371/journal.ppat.1010311 (PMC9321434; doi:10.1371/journal.ppat.1010311)
Supplement: S2 Table — (XLSX) [file ppat.1010311.s007.xlsx]

## Sheet: KSHV_SJ
S2 Table The summary table of all viral splice junctions detected in individual groups (A, B, or C) described in Fig 1A.
Splice junction (SJ) ID	5' donor (D) splice site (nt position)	3' acceptor (A) splice site (nt position)	Intron size (nt)	Strand	Intron type	A1	A2	A3	A4	No. of samples in A1-A4 group with detected SJ	Total SJ reads in A1-A4 group (WT B4 latent cells)	B1	B2	B3	B4	No. of samples in B1-B1 group with detected SJ	Total SJ reads in B1-B4 group (WT B4 lytic cells)	C1	C2	C3	C4	No. of samples in C1-C4 group with detected SJ	Total SJ reads in C1-C4 group (57KO #6 lytic cells)	Total SJ reads in all samples	FC=B/A	log2FC (B/A)	p-val	FC=C/B	log2FC(C/B)	p-val	Annotation
982_2045_1_1	981	2046	1064	+	GU:AG	0	0	0	0	0	0	0	0	1	0	1	1	0	0	0	0	0	0	1	N/A	N/A	N/A	N/A	N/A	N/A
982_2624_1_1	981	2625	1643	+	GU:AG	2	2	1	4	4	9	7	10	5	6	4	28	11	11	14	6	4	42	79	3.11111	1.63743	0.0089678	1.5	0.584963	0.127385	SJ-1
982_6691_1_1	981	6692	5710	+	GU:AG	0	0	0	0	0	0	0	0	0	0	0	0	0	0	0	1	1	1	1	N/A	N/A	N/A	N/A	N/A	N/A
982_7736_1_1	981	7737	6755	+	GU:AG	0	0	0	0	0	0	0	2	0	0	1	2	0	0	0	0	0	0	2	N/A	N/A	N/A	N/A	N/A	N/A
2250_2624_1_1	2249	2625	375	+	GU:AG	0	0	1	0	1	1	0	1	0	3	2	4	0	2	2	0	2	4	9	4	2	0.355918	1	0	1
18289_18419_1_1	18288	18420	131	+	GU:AG	0	0	0	0	0	0	0	0	1	0	1	1	0	0	1	0	1	1	2	N/A	N/A	N/A	1	0	1
18784_18806_1_1	18783	18807	23	+	GU:AG	0	0	0	0	0	0	0	0	0	0	0	0	0	0	0	3	1	3	3	N/A	N/A	N/A	N/A	N/A	N/A
18784_18905_1_1	18783	18906	122	+	GU:AG	0	0	0	0	0	0	1	1	1	3	4	6	0	1	0	0	1	1	7	N/A	N/A	N/A	0.166667	-2.58496	0.0667068
20561_20628_1_3	20560	20629	68	+	GC:AG	0	0	0	0	0	0	0	0	0	2	1	2	0	0	0	0	0	0	2	N/A	N/A	N/A	N/A	N/A	N/A
24653_28654_1_1	24652	28655	4002	+	GU:AG	0	0	0	0	0	0	0	0	1	0	1	1	0	0	0	0	0	0	1	N/A	N/A	N/A	N/A	N/A	N/A
25018_28539_1_1	25017	28540	3522	+	GU:AG	0	0	0	0	0	0	0	0	0	1	1	1	0	0	0	0	0	0	1	N/A	N/A	N/A	N/A	N/A	N/A
25973_36088_1_1	25972	36089	10116	+	GU:AG	0	0	0	0	0	0	0	0	0	0	0	0	1	0	0	0	1	1	1	N/A	N/A	N/A	N/A	N/A	N/A
26112_26299_1_1	26111	26300	188	+	GU:AG	0	0	0	0	0	0	0	0	1	0	1	1	0	1	0	0	1	1	2	N/A	N/A	N/A	1	0	1
26617_29111_1_1	26616	29112	2495	+	GU:AG	0	0	0	0	0	0	0	0	0	1	1	1	0	0	0	0	0	0	1	N/A	N/A	N/A	N/A	N/A	N/A
26617_32082_1_1	26616	32083	5466	+	GU:AG	0	0	0	0	0	0	0	0	1	0	1	1	0	0	0	0	0	0	1	N/A	N/A	N/A	N/A	N/A	N/A
26617_36459_1_1	26616	36460	9843	+	GU:AG	0	0	0	1	1	1	1	0	0	0	1	1	0	0	0	0	0	0	2	1	0	1	N/A	N/A	N/A
26617_42168_1_1	26616	42169	15552	+	GU:AG	0	0	0	0	0	0	0	0	0	1	1	1	0	0	0	0	0	0	1	N/A	N/A	N/A	N/A	N/A	N/A
26617_64397_1_1	26616	64398	37781	+	GU:AG	0	0	1	0	1	1	0	0	0	0	0	0	0	0	1	0	1	1	2	N/A	N/A	N/A	N/A	N/A	N/A
26617_67467_1_1	26616	67468	40851	+	GU:AG	0	0	0	0	0	0	0	0	0	1	1	1	0	0	0	0	0	0	1	N/A	N/A	N/A	N/A	N/A	N/A
26617_72093_1_1	26616	72094	45477	+	GU:AG	0	0	0	0	0	0	1	0	0	2	2	3	0	1	0	1	2	2	5	N/A	N/A	N/A	0.666667	-0.584963	0.670412
26617_74992_1_1	26616	74993	48376	+	GU:AG	1	0	0	0	1	1	0	2	0	0	1	2	1	0	0	0	1	1	4	2	1	0.670412	0.5	-1	0.670412
26617_75954_1_1	26616	75955	49338	+	GU:AG	1	0	0	2	2	3	0	0	1	0	1	1	1	0	0	0	1	1	5	0.333333	-1.58496	0.390259	1	0	1
26617_81748_1_1	26616	81749	55132	+	GU:AG	0	0	0	0	0	0	0	2	0	0	1	2	0	0	0	0	0	0	2	N/A	N/A	N/A	N/A	N/A	N/A
27644_29111_1_1	27643	29112	1468	+	GU:AG	0	0	0	0	0	0	0	0	0	0	0	0	1	0	0	0	1	1	1	N/A	N/A	N/A	N/A	N/A	N/A
28342_28957_1_1	28341	28958	616	+	GU:AG	0	0	0	0	0	0	0	0	0	1	1	1	0	0	0	0	0	0	1	N/A	N/A	N/A	N/A	N/A	N/A
28354_28447_1_1	28353	28448	94	+	GU:AG	0	0	0	0	0	0	0	0	0	0	0	0	0	0	0	1	1	1	1	N/A	N/A	N/A	N/A	N/A	N/A
28354_28902_1_1	28353	28903	549	+	GU:AG	0	0	0	0	0	0	0	3	1	2	3	6	7	4	11	8	4	30	36	N/A	N/A	N/A	5	2.32193	0.00902324	SJ-58
28354_29111_1_1	28353	29112	758	+	GU:AG	0	0	0	0	0	0	4	2	0	2	3	8	6	3	11	6	4	26	34	N/A	N/A	N/A	3.25	1.70044	0.0508498	SJ-59
28358_28441_1_1	28357	28442	84	+	GU:AG	0	0	0	0	0	0	0	0	0	0	0	0	0	0	0	1	1	1	1	N/A	N/A	N/A	N/A	N/A	N/A
28367_75461_1_1	28366	75462	47095	+	GU:AG	0	0	0	0	0	0	0	0	1	0	1	1	0	0	0	0	0	0	1	N/A	N/A	N/A	N/A	N/A	N/A
28406_29198_1_1	28405	29199	793	+	GU:AG	0	0	0	0	0	0	0	0	1	0	1	1	0	0	0	0	0	0	1	N/A	N/A	N/A	N/A	N/A	N/A
28406_73125_1_1	28405	73126	44720	+	GU:AG	0	0	0	0	0	0	0	0	0	0	0	0	0	0	1	0	1	1	1	N/A	N/A	N/A	N/A	N/A	N/A
28413_28473_1_1	28412	28474	61	+	GU:AG	0	0	0	0	0	0	0	0	0	1	1	1	0	0	0	0	0	0	1	N/A	N/A	N/A	N/A	N/A	N/A
28413_28957_1_1	28412	28958	545	+	GU:AG	0	0	0	0	0	0	0	0	1	0	1	1	0	0	0	0	0	0	1	N/A	N/A	N/A	N/A	N/A	N/A
28413_29063_1_1	28412	29064	651	+	GU:AG	0	0	0	0	0	0	0	0	1	0	1	1	0	0	0	0	0	0	1	N/A	N/A	N/A	N/A	N/A	N/A
28444_28859_1_1	28443	28860	416	+	GU:AG	0	0	0	0	0	0	0	0	1	0	1	1	0	0	0	0	0	0	1	N/A	N/A	N/A	N/A	N/A	N/A
28447_28473_1_1	28446	28474	27	+	GU:AG	0	0	0	0	0	0	0	0	0	0	0	0	0	0	0	1	1	1	1	N/A	N/A	N/A	N/A	N/A	N/A
28447_28499_1_1	28446	28500	53	+	GU:AG	0	0	0	0	0	0	0	0	0	1	1	1	0	0	0	0	0	0	1	N/A	N/A	N/A	N/A	N/A	N/A
28466_29183_1_1	28465	29184	718	+	GU:AG	0	0	0	0	0	0	0	0	0	0	0	0	0	1	0	0	1	1	1	N/A	N/A	N/A	N/A	N/A	N/A
28466_75062_1_1	28465	75063	46597	+	GU:AG	0	0	0	0	0	0	0	0	0	0	0	0	0	0	1	0	1	1	1	N/A	N/A	N/A	N/A	N/A	N/A
28583_28859_1_1	28582	28860	277	+	GU:AG	0	0	0	0	0	0	0	0	1	1	2	2	0	0	0	0	0	0	2	N/A	N/A	N/A	N/A	N/A	N/A
28586_28939_1_1	28585	28940	354	+	GU:AG	0	0	0	0	0	0	0	0	0	0	0	0	1	0	0	0	1	1	1	N/A	N/A	N/A	N/A	N/A	N/A
28643_28738_1_1	28642	28739	96	+	GU:AG	0	0	0	0	0	0	0	0	1	0	1	1	0	0	0	0	0	0	1	N/A	N/A	N/A	N/A	N/A	N/A
28654_29063_1_3	28653	29064	410	+	GC:AG	0	0	0	0	0	0	0	0	0	1	1	1	0	0	0	0	0	0	1	N/A	N/A	N/A	N/A	N/A	N/A
28706_28738_1_1	28705	28739	33	+	GU:AG	0	0	0	0	0	0	0	0	0	1	1	1	0	0	0	1	1	1	2	N/A	N/A	N/A	1	0	1
28715_28749_1_1	28714	28750	35	+	GU:AG	0	0	0	0	0	0	0	0	0	0	0	0	0	1	0	0	1	1	1	N/A	N/A	N/A	N/A	N/A	N/A
28715_82581_1_1	28714	82582	53867	+	GU:AG	0	0	0	0	0	0	0	0	0	0	0	0	0	0	2	0	1	2	2	N/A	N/A	N/A	N/A	N/A	N/A
28722_28957_1_1	28721	28958	236	+	GU:AG	0	0	0	0	0	0	0	0	0	1	1	1	0	0	0	0	0	0	1	N/A	N/A	N/A	N/A	N/A	N/A
28726_28749_1_1	28725	28750	24	+	GU:AG	0	0	0	0	0	0	1	0	0	0	1	1	0	0	1	0	1	1	2	N/A	N/A	N/A	1	0	1
28742_28763_1_1	28741	28764	22	+	GU:AG	0	0	0	0	0	0	0	0	2	0	1	2	0	0	0	0	0	0	2	N/A	N/A	N/A	N/A	N/A	N/A
28750_28902_1_1	28749	28903	153	+	GU:AG	0	0	0	0	0	0	0	0	0	0	0	0	1	0	0	0	1	1	1	N/A	N/A	N/A	N/A	N/A	N/A
28750_29057_1_1	28749	29058	308	+	GU:AG	0	0	0	0	0	0	0	0	1	0	1	1	1	0	0	0	1	1	2	N/A	N/A	N/A	1	0	1
28772_29005_1_1	28771	29006	234	+	GU:AG	0	0	0	0	0	0	0	0	0	0	0	0	0	0	1	0	1	1	1	N/A	N/A	N/A	N/A	N/A	N/A
28774_29183_1_1	28773	29184	410	+	GU:AG	0	0	0	0	0	0	0	0	1	0	1	1	0	0	0	1	1	1	2	N/A	N/A	N/A	1	0	1
28783_28930_1_3	28782	28931	148	+	GC:AG	0	0	0	0	0	0	0	0	1	0	1	1	0	0	0	0	0	0	1	N/A	N/A	N/A	N/A	N/A	N/A
28814_28859_1_1	28813	28860	46	+	GU:AG	0	0	0	0	0	0	0	0	1	0	1	1	0	0	0	0	0	0	1	N/A	N/A	N/A	N/A	N/A	N/A
28816_28902_1_1	28815	28903	87	+	GU:AG	0	0	0	0	0	0	0	0	0	1	1	1	0	0	0	0	0	0	1	N/A	N/A	N/A	N/A	N/A	N/A
28827_28902_1_1	28826	28903	76	+	GU:AG	0	0	0	0	0	0	1	0	0	0	1	1	0	1	0	0	1	1	2	N/A	N/A	N/A	1	0	1
28831_28908_1_1	28830	28909	78	+	GU:AG	0	0	0	0	0	0	0	0	0	0	0	0	0	0	1	0	1	1	1	N/A	N/A	N/A	N/A	N/A	N/A
28870_28957_1_3	28869	28958	88	+	GC:AG	0	0	0	0	0	0	1	0	0	0	1	1	0	0	0	0	0	0	1	N/A	N/A	N/A	N/A	N/A	N/A
28885_28912_1_1	28884	28913	28	+	GU:AG	0	0	0	0	0	0	0	0	1	0	1	1	0	0	0	0	0	0	1	N/A	N/A	N/A	N/A	N/A	N/A
28885_28957_1_1	28884	28958	73	+	GU:AG	0	0	0	0	0	0	0	0	1	0	1	1	0	0	0	0	0	0	1	N/A	N/A	N/A	N/A	N/A	N/A
28885_61140_1_1	28884	61141	32256	+	GU:AG	0	0	0	0	0	0	0	0	1	0	1	1	0	0	0	0	0	0	1	N/A	N/A	N/A	N/A	N/A	N/A
28902_28957_1_1	28901	28958	56	+	GU:AG	0	0	0	0	0	0	0	0	0	0	0	0	0	0	2	0	1	2	2	N/A	N/A	N/A	N/A	N/A	N/A
28939_28968_1_1	28938	28969	30	+	GU:AG	0	0	0	0	0	0	0	0	0	0	0	0	0	0	1	0	1	1	1	N/A	N/A	N/A	N/A	N/A	N/A
28968_28992_1_1	28967	28993	25	+	GU:AG	0	0	0	0	0	0	0	0	0	0	0	0	0	1	0	0	1	1	1	N/A	N/A	N/A	N/A	N/A	N/A
28973_29111_1_1	28972	29112	139	+	GU:AG	0	0	0	0	0	0	1	0	0	5	2	6	1	1	1	0	3	3	9	N/A	N/A	N/A	0.5	-1	0.560108
29005_29063_1_3	29004	29064	59	+	GC:AG	0	0	0	0	0	0	1	0	0	0	1	1	0	0	0	0	0	0	1	N/A	N/A	N/A	N/A	N/A	N/A
29012_29063_1_3	29011	29064	52	+	GC:AG	0	0	0	0	0	0	0	0	0	0	0	0	0	0	1	0	1	1	1	N/A	N/A	N/A	N/A	N/A	N/A
29025_29111_1_1	29024	29112	87	+	GU:AG	0	0	0	0	0	0	0	1	1	0	2	2	0	0	1	0	1	1	3	N/A	N/A	N/A	0.5	-1	0.536963
29031_29057_1_1	29030	29058	27	+	GU:AG	0	0	0	0	0	0	0	0	0	1	1	1	0	0	0	0	0	0	1	N/A	N/A	N/A	N/A	N/A	N/A
29041_29111_1_1	29040	29112	71	+	GU:AG	0	0	0	0	0	0	0	0	0	0	0	0	1	1	1	0	3	3	3	N/A	N/A	N/A	N/A	N/A	N/A
29064_29086_1_3	29063	29087	23	+	GC:AG	0	0	0	0	0	0	0	0	1	0	1	1	0	0	0	0	0	0	1	N/A	N/A	N/A	N/A	N/A	N/A
29075_29227_1_5	29074	29228	153	+	AT:AG	0	0	0	0	0	0	0	1	0	0	1	1	0	0	0	0	0	0	1	N/A	N/A	N/A	N/A	N/A	N/A
29087_29111_1_1	29086	29112	25	+	GU:AG	0	0	0	0	0	0	0	0	0	0	0	0	0	0	1	0	1	1	1	N/A	N/A	N/A	N/A	N/A	N/A
29142_29198_1_1	29141	29199	57	+	GU:AG	0	0	0	0	0	0	0	0	0	1	1	1	0	0	0	0	0	0	1	N/A	N/A	N/A	N/A	N/A	N/A
29153_29198_1_1	29152	29199	46	+	GU:AG	0	0	0	0	0	0	0	1	1	0	2	2	1	0	1	1	3	3	5	N/A	N/A	N/A	1.5	0.584963	0.536963
30660_32082_1_1	30659	32083	1423	+	GU:AG	0	0	0	0	0	0	0	1	0	0	1	1	0	0	0	0	0	0	1	N/A	N/A	N/A	N/A	N/A	N/A
31035_32082_1_1	31034	32083	1048	+	GU:AG	0	0	0	0	0	0	0	2	0	1	2	3	0	2	0	0	1	2	5	N/A	N/A	N/A	0.666667	-0.584963	0.730358
34174_36088_1_1	34173	36089	1915	+	GU:AG	0	0	0	0	0	0	0	1	0	0	1	1	0	0	0	0	0	0	1	N/A	N/A	N/A	N/A	N/A	N/A
40895_72093_1_1	40894	72094	31199	+	GU:AG	0	0	0	0	0	0	0	0	1	0	1	1	0	0	0	0	0	0	1	N/A	N/A	N/A	N/A	N/A	N/A
41800_42168_1_1	41799	42169	369	+	GU:AG	0	0	0	0	0	0	0	0	0	0	0	0	1	0	0	0	1	1	1	N/A	N/A	N/A	N/A	N/A	N/A
41912_42168_1_1	41911	42169	257	+	GU:AG	0	0	0	0	0	0	0	0	1	0	1	1	1	0	0	1	2	2	3	N/A	N/A	N/A	2	1	0.536963
50755_75954_1_1	50754	75955	25200	+	GU:AG	0	0	0	0	0	0	0	0	0	1	1	1	0	0	0	0	0	0	1	N/A	N/A	N/A	N/A	N/A	N/A
61180_61306_1_1	61179	61307	127	+	GU:AG	0	2	1	3	3	6	6	4	7	11	4	28	6	5	10	6	4	27	61	4.66667	2.22239	0.0141101	0.964286	-0.0524674	0.896523	SJ-2
61180_61451_1_1	61179	61452	272	+	GU:AG	0	0	0	0	0	0	0	0	0	0	0	0	0	0	0	1	1	1	1	N/A	N/A	N/A	N/A	N/A	N/A
61180_64397_1_1	61179	64398	3218	+	GU:AG	0	0	0	0	0	0	0	1	0	0	1	1	0	0	0	0	0	0	1	N/A	N/A	N/A	N/A	N/A	N/A
61482_61853_1_1	61481	61854	372	+	GU:AG	0	0	0	0	0	0	0	1	0	0	1	1	0	0	0	0	0	0	1	N/A	N/A	N/A	N/A	N/A	N/A
63045_64397_1_1	63044	64398	1353	+	GU:AG	0	0	0	0	0	0	0	0	0	0	0	0	0	0	0	1	1	1	1	N/A	N/A	N/A	N/A	N/A	N/A
63075_64397_1_1	63074	64398	1323	+	GU:AG	0	0	0	0	0	0	1	0	0	1	2	2	7	2	24	7	4	40	42	N/A	N/A	N/A	20	4.32193	0.0963224	SJ-60
63597_64397_1_1	63596	64398	801	+	GU:AG	0	0	0	0	0	0	0	0	2	0	1	2	1	4	1	2	4	8	10	N/A	N/A	N/A	4	2	0.133975
67395_67467_1_1	67394	67468	73	+	GU:AG	0	0	0	0	0	0	0	1	0	0	1	1	0	0	0	0	0	0	1	N/A	N/A	N/A	N/A	N/A	N/A
67399_67578_1_1	67398	67579	180	+	GU:AG	0	0	0	0	0	0	0	0	0	1	1	1	0	0	0	0	0	0	1	N/A	N/A	N/A	N/A	N/A	N/A
67459_67488_1_1	67458	67489	30	+	GU:AG	0	0	0	0	0	0	0	0	0	1	1	1	0	0	0	0	0	0	1	N/A	N/A	N/A	N/A	N/A	N/A
67524_68253_1_3	67523	68254	730	+	GC:AG	0	0	0	0	0	0	0	0	0	1	1	1	0	0	0	0	0	0	1	N/A	N/A	N/A	N/A	N/A	N/A
67564_67728_1_1	67563	67729	165	+	GU:AG	0	0	0	0	0	0	0	0	0	0	0	0	0	0	0	1	1	1	1	N/A	N/A	N/A	N/A	N/A	N/A
67564_67827_1_1	67563	67828	264	+	GU:AG	0	0	0	0	0	0	0	0	0	0	0	0	1	0	0	0	1	1	1	N/A	N/A	N/A	N/A	N/A	N/A
67872_67975_1_1	67871	67976	104	+	GU:AG	0	0	0	0	0	0	0	2	0	0	1	2	0	0	0	0	0	0	2	N/A	N/A	N/A	N/A	N/A	N/A
68231_68541_1_1	68230	68542	311	+	GU:AG	0	0	0	0	0	0	0	1	0	0	1	1	0	0	0	0	0	0	1	N/A	N/A	N/A	N/A	N/A	N/A
68452_69254_1_1	68451	69255	803	+	GU:AG	0	0	0	0	0	0	0	0	0	0	0	0	0	0	0	1	1	1	1	N/A	N/A	N/A	N/A	N/A	N/A
68657_69254_1_1	68656	69255	598	+	GU:AG	0	0	0	0	0	0	1	1	2	2	4	6	1	2	3	2	4	8	14	N/A	N/A	N/A	1.33333	0.415037	0.355918
68842_69254_1_1	68841	69255	413	+	GU:AG	0	0	0	0	0	0	0	0	0	0	0	0	0	0	4	1	2	5	5	N/A	N/A	N/A	N/A	N/A	N/A
69097_69524_1_1	69096	69525	428	+	GU:AG	0	0	0	0	0	0	0	0	0	0	0	0	1	0	0	0	1	1	1	N/A	N/A	N/A	N/A	N/A	N/A
69365_70210_1_1	69364	70211	846	+	GU:AG	0	0	0	0	0	0	0	0	0	1	1	1	1	0	0	1	2	2	3	N/A	N/A	N/A	2	1	0.536963
69365_72093_1_1	69364	72094	2729	+	GU:AG	0	0	0	0	0	0	6	3	22	15	4	46	8	14	29	21	4	72	118	N/A	N/A	N/A	1.56522	0.646363	0.339489	SJ-3
69365_74992_1_1	69364	74993	5628	+	GU:AG	0	0	0	0	0	0	0	3	1	2	3	6	3	0	2	6	3	11	17	N/A	N/A	N/A	1.83333	0.874469	0.408465	SJ-61
69365_75954_1_1	69364	75955	6590	+	GU:AG	0	0	0	0	0	0	0	0	0	0	0	0	1	1	2	3	4	7	7	N/A	N/A	N/A	N/A	N/A	N/A
69807_70210_1_1	69806	70211	404	+	GU:AG	0	0	0	0	0	0	0	0	0	1	1	1	0	0	0	0	0	0	1	N/A	N/A	N/A	N/A	N/A	N/A
69807_72093_1_1	69806	72094	2287	+	GU:AG	0	0	0	0	0	0	0	1	0	2	2	3	0	0	0	0	0	0	3	N/A	N/A	N/A	N/A	N/A	N/A
70251_72093_1_1	70250	72094	1843	+	GU:AG	0	0	0	0	0	0	0	0	0	2	1	2	0	0	1	1	2	2	4	N/A	N/A	N/A	1	0	1
70916_72093_1_1	70915	72094	1178	+	GU:AG	0	0	0	0	0	0	0	2	0	0	1	2	0	0	0	2	1	2	4	N/A	N/A	N/A	1	0	1
71136_72093_1_1	71135	72094	958	+	GU:AG	6	2	5	6	4	19	84	98	122	163	4	467	137	99	207	206	4	649	1135	24.5789	4.61935	0.000649708	1.38972	0.474796	0.202607	SJ-4
71136_74992_1_1	71135	74993	3857	+	GU:AG	0	0	0	0	0	0	0	0	0	0	0	0	1	0	1	1	3	3	3	N/A	N/A	N/A	N/A	N/A	N/A
71136_75954_1_1	71135	75955	4819	+	GU:AG	0	0	0	0	0	0	1	1	0	2	3	4	0	1	0	1	2	2	6	N/A	N/A	N/A	0.5	-1	0.355918
71848_72093_1_1	71847	72094	246	+	GU:AG	0	0	0	0	0	0	2	0	3	3	3	8	8	7	10	18	4	43	51	N/A	N/A	N/A	5.375	2.42626	0.0149852	SJ-62
71899_72093_1_1	71898	72094	195	+	GU:AG	0	0	0	0	0	0	0	0	0	0	0	0	1	0	3	0	2	4	4	N/A	N/A	N/A	N/A	N/A	N/A
71928_72093_1_1	71927	72094	166	+	GU:AG	0	0	0	0	0	0	0	0	2	0	1	2	0	0	2	0	1	2	4	N/A	N/A	N/A	1	0	1
72001_72093_1_1	72000	72094	93	+	GU:AG	0	0	0	0	0	0	0	0	0	0	0	0	0	0	0	1	1	1	1	N/A	N/A	N/A	N/A	N/A	N/A
72168_75954_1_1	72167	75955	3787	+	GU:AG	0	0	0	0	0	0	1	1	0	0	2	2	0	0	0	0	0	0	2	N/A	N/A	N/A	N/A	N/A	N/A
72278_75954_1_1	72277	75955	3677	+	GU:AG	0	0	0	0	0	0	0	1	0	0	1	1	0	0	2	0	1	2	3	N/A	N/A	N/A	2	1	0.670412
74499_74600_1_1	74498	74601	102	+	GU:AG	0	0	0	0	0	0	0	0	0	2	1	2	0	0	1	0	1	1	3	N/A	N/A	N/A	0.5	-1	0.670412
74846_74992_1_1	74845	74993	147	+	GU:AG	9	20	18	18	4	65	700	878	1367	1469	4	4414	797	733	1724	1606	4	4860	9339	67.9077	6.0855	0.00111678	1.10104	0.13887	0.740107	SJ-5
74846_75954_1_1	74845	75955	1109	+	GU:AG	0	0	0	0	0	0	0	0	0	2	1	2	0	0	0	0	0	0	2	N/A	N/A	N/A	N/A	N/A	N/A
74846_81748_1_1	74845	81749	6903	+	GU:AG	0	0	0	0	0	0	1	0	0	0	1	1	0	0	0	0	0	0	1	N/A	N/A	N/A	N/A	N/A	N/A
75086_75166_1_1	75085	75167	81	+	GU:AG	6	10	13	16	4	45	537	603	846	1048	4	3034	643	531	1347	1275	4	3796	6875	67.4222	6.07515	0.000698859	1.25115	0.323259	0.459593	SJ-6
75086_75203_1_1	75085	75204	118	+	GU:AG	0	0	0	0	0	0	0	0	3	1	2	4	0	0	1	0	1	1	5	N/A	N/A	N/A	0.25	-2	0.355918
75086_75954_1_1	75085	75955	869	+	GU:AG	0	0	0	0	0	0	0	0	1	0	1	1	0	0	1	0	1	1	2	N/A	N/A	N/A	1	0	1
75356_75954_1_1	75355	75955	599	+	GU:AG	0	0	0	0	0	0	0	0	0	1	1	1	0	0	0	0	0	0	1	N/A	N/A	N/A	N/A	N/A	N/A
75358_75954_1_1	75357	75955	597	+	GU:AG	0	0	0	0	0	0	0	0	0	4	1	4	0	0	0	0	0	0	4	N/A	N/A	N/A	N/A	N/A	N/A
75361_75710_1_1	75360	75711	350	+	GU:AG	0	0	0	0	0	0	1	1	1	3	4	6	0	2	3	4	3	9	15	N/A	N/A	N/A	1.5	0.584963	0.477192
75361_75954_1_1	75360	75955	594	+	GU:AG	23	10	17	27	4	77	725	869	765	1441	4	3800	881	779	1906	1850	4	5416	9293	49.3506	5.625	0.00139341	1.42526	0.511228	0.2874	SJ-7
75678_75954_1_1	75677	75955	277	+	GU:AG	0	0	0	0	0	0	3	2	1	2	4	8	5	1	4	3	4	13	21	N/A	N/A	N/A	1.625	0.70044	0.234746	SJ-63
75861_75954_1_1	75860	75955	94	+	GU:AG	0	1	1	1	3	3	9	7	14	19	4	49	5	11	6	20	4	42	94	16.3333	4.02975	0.00532844	0.857143	-0.222392	0.701823	SJ-8
75863_75954_1_1	75862	75955	92	+	GU:AG	0	0	0	0	0	0	2	0	0	2	2	4	4	1	1	1	4	7	11	N/A	N/A	N/A	1.75	0.807355	0.4583
81641_81748_1_1	81640	81749	108	+	GU:AG	1	2	0	1	3	4	257	328	630	670	4	1885	34	28	62	48	4	172	2061	471.25	8.88035	0.00411037	0.0912467	-3.45408	0.00645822	SJ-9
81866_81980_1_1	81865	81981	115	+	GU:AG	0	0	0	0	0	0	0	1	3	4	3	8	0	0	0	0	0	0	8	N/A	N/A	N/A	N/A	N/A	N/A
82253_82451_1_1	82252	82452	199	+	GU:AG	0	0	0	0	0	0	0	0	0	1	1	1	0	0	0	0	0	0	1	N/A	N/A	N/A	N/A	N/A	N/A
82498_83068_1_1	82497	83069	571	+	GU:AG	0	0	0	1	1	1	1	3	7	6	4	17	3	1	6	5	4	15	33	17	4.08746	0.0288637	0.882353	-0.180572	0.786802	SJ-10
91435_92032_1_1	91434	92033	598	+	GU:AG	0	0	0	0	0	0	0	0	0	0	0	0	0	1	0	0	1	1	1	N/A	N/A	N/A	N/A	N/A	N/A
91709_92032_1_1	91708	92033	324	+	GU:AG	0	1	0	0	1	1	0	0	0	0	0	0	0	0	0	0	0	0	1	N/A	N/A	N/A	N/A	N/A	N/A
91846_92032_1_1	91845	92033	187	+	GU:AG	0	1	0	0	1	1	0	1	1	1	3	3	1	4	4	1	4	10	14	3	1.58496	0.207031	3.33333	1.73697	0.10024	SJ-64
92348_92521_1_1	92347	92522	174	+	GU:AG	1	0	1	2	3	4	2	0	0	1	2	3	0	0	0	0	0	0	7	0.75	-0.415037	0.704853	N/A	N/A	N/A
93067_93357_1_1	93066	93358	291	+	GU:AG	2	0	8	2	3	12	1	3	1	1	4	6	9	6	8	3	4	26	44	0.5	-1	0.437237	4.33333	2.11548	0.0122851	SJ-65
93067_94025_1_1	93066	94026	959	+	GU:AG	0	0	1	0	1	1	0	0	0	0	0	0	0	0	0	0	0	0	1	N/A	N/A	N/A	N/A	N/A	N/A
94161_94243_1_3	94160	94244	83	+	GC:AG	0	0	0	0	0	0	1	2	1	0	3	4	0	0	0	0	0	0	4	N/A	N/A	N/A	N/A	N/A	N/A
104612_104792_1_1	104611	104793	181	+	GU:AG	0	0	0	0	0	0	0	1	1	1	3	3	0	0	0	1	1	1	4	N/A	N/A	N/A	0.333333	-1.58496	0.207031
117782_117874_1_3	117781	117875	93	+	GC:AG	0	0	0	0	0	0	0	0	0	1	1	1	0	0	0	0	0	0	1	N/A	N/A	N/A	N/A	N/A	N/A
119577_127072_1_1	119576	127073	7496	+	GU:AG	0	0	0	0	0	0	1	0	0	0	1	1	0	0	0	0	0	0	1	N/A	N/A	N/A	N/A	N/A	N/A
119577_127582_1_1	119576	127583	8006	+	GU:AG	0	0	0	0	0	0	0	0	1	0	1	1	0	0	0	0	0	0	1	N/A	N/A	N/A	N/A	N/A	N/A
119577_128428_1_1	119576	128429	8852	+	GU:AG	0	0	0	0	0	0	0	0	0	0	0	0	0	0	3	0	1	3	3	N/A	N/A	N/A	N/A	N/A	N/A
119580_128428_1_1	119579	128429	8849	+	GU:AG	0	0	0	0	0	0	0	0	0	0	0	0	0	0	1	0	1	1	1	N/A	N/A	N/A	N/A	N/A	N/A
119872_127028_1_1	119871	127029	7157	+	GU:AG	0	0	0	0	0	0	0	1	0	0	1	1	0	0	0	0	0	0	1	N/A	N/A	N/A	N/A	N/A	N/A
119872_127072_1_1	119871	127073	7201	+	GU:AG	0	0	0	0	0	0	2	2	3	2	4	9	0	0	0	0	0	0	9	N/A	N/A	N/A	N/A	N/A	N/A
119872_127528_1_1	119871	127529	7657	+	GU:AG	2	0	0	0	1	2	1	1	2	4	4	8	3	0	5	3	3	11	21	4	2	0.133975	1.375	0.459432	0.570456	SJ-66
119872_127582_1_1	119871	127583	7711	+	GU:AG	0	0	0	0	0	0	7	6	12	4	4	29	3	7	8	7	4	25	54	N/A	N/A	N/A	0.862069	-0.214125	0.639956	SJ-11
119872_128428_1_1	119871	128429	8557	+	GU:AG	0	0	0	0	0	0	7	2	4	10	4	23	24	19	35	21	4	99	122	N/A	N/A	N/A	4.30435	2.10579	0.00305898	SJ-12
119872_128465_1_1	119871	128466	8594	+	GU:AG	0	0	0	0	0	0	0	0	0	0	0	0	4	0	0	0	1	4	4	N/A	N/A	N/A	N/A	N/A	N/A
119900_127072_1_1	119899	127073	7173	+	GU:AG	0	0	0	0	0	0	0	0	1	0	1	1	0	0	0	0	0	0	1	N/A	N/A	N/A	N/A	N/A	N/A
119900_127528_1_1	119899	127529	7629	+	GU:AG	0	0	0	0	0	0	0	0	0	0	0	0	0	0	0	1	1	1	1	N/A	N/A	N/A	N/A	N/A	N/A
119900_127582_1_1	119899	127583	7683	+	GU:AG	0	0	0	0	0	0	0	0	0	0	0	0	0	1	0	0	1	1	1	N/A	N/A	N/A	N/A	N/A	N/A
119900_128428_1_1	119899	128429	8529	+	GU:AG	0	0	0	0	0	0	0	0	0	0	0	0	0	0	0	2	1	2	2	N/A	N/A	N/A	N/A	N/A	N/A
120240_127028_1_1	120239	127029	6789	+	GU:AG	0	0	0	0	0	0	0	0	0	1	1	1	0	0	0	0	0	0	1	N/A	N/A	N/A	N/A	N/A	N/A
120240_127072_1_1	120239	127073	6833	+	GU:AG	0	0	0	0	0	0	0	0	1	0	1	1	0	1	2	0	2	3	4	N/A	N/A	N/A	3	1.58496	0.390259
120240_127528_1_1	120239	127529	7289	+	GU:AG	0	1	0	0	1	1	1	0	2	1	3	4	1	1	1	4	4	7	12	4	2	0.168227	1.75	0.807355	0.413561
120240_127582_1_1	120239	127583	7343	+	GU:AG	0	0	0	0	0	0	1	1	1	0	3	3	0	2	6	1	3	9	12	N/A	N/A	N/A	3	1.58496	0.305285
120240_128224_1_1	120239	128225	7985	+	GU:AG	0	0	0	0	0	0	0	0	0	0	0	0	0	1	0	0	1	1	1	N/A	N/A	N/A	N/A	N/A	N/A
120240_128428_1_1	120239	128429	8189	+	GU:AG	0	0	0	0	0	0	4	3	0	0	2	7	7	12	16	17	4	52	59	N/A	N/A	N/A	7.42857	2.89308	0.00407122	SJ-67
122391_122435_1_1	122390	122436	45	+	GU:AG	0	0	0	0	0	0	0	1	0	0	1	1	0	0	0	0	0	0	1	N/A	N/A	N/A	N/A	N/A	N/A
123475_127528_1_1	123474	127529	4054	+	GU:AG	0	0	0	0	0	0	0	0	0	0	0	0	0	0	0	1	1	1	1	N/A	N/A	N/A	N/A	N/A	N/A
123475_127582_1_1	123474	127583	4108	+	GU:AG	0	0	0	0	0	0	0	0	0	0	0	0	0	0	1	0	1	1	1	N/A	N/A	N/A	N/A	N/A	N/A
123475_128428_1_1	123474	128429	4954	+	GU:AG	0	0	0	0	0	0	0	0	0	0	0	0	1	0	0	0	1	1	1	N/A	N/A	N/A	N/A	N/A	N/A
127583_128428_1_1	127582	128429	846	+	GU:AG	0	0	0	0	0	0	0	0	0	0	0	0	0	2	5	5	3	12	12	N/A	N/A	N/A	N/A	N/A	N/A	SJ-68
127767_128428_1_1	127766	128429	662	+	GU:AG	0	0	0	0	0	0	0	0	1	0	1	1	2	3	3	9	4	17	18	N/A	N/A	N/A	17	4.08746	0.0485331	SJ-69
128280_128428_1_1	128279	128429	149	+	GU:AG	0	0	0	1	1	1	58	96	103	102	4	359	30	35	73	85	4	223	583	359	8.48784	0.000158649	0.62117	-0.68694	0.0980077	SJ-13
128280_128465_1_1	128279	128466	186	+	GU:AG	0	0	0	0	0	0	0	0	1	0	1	1	0	0	0	0	0	0	1	N/A	N/A	N/A	N/A	N/A	N/A
1578_14995_2_2	14996	1577	13418	-	GU:AG	0	0	0	0	0	0	0	0	0	0	0	0	1	0	0	0	1	1	1	N/A	N/A	N/A	N/A	N/A	N/A
17204_17310_2_2	17311	17203	107	-	GU:AG	0	0	0	0	0	0	0	0	0	1	1	1	0	0	0	0	0	0	1	N/A	N/A	N/A	N/A	N/A	N/A
16936_17370_2_2	17371	16935	435	-	GU:AG	0	0	0	0	0	0	0	0	2	0	1	2	0	0	0	0	0	0	2	N/A	N/A	N/A	N/A	N/A	N/A
17761_17838_2_2	17839	17760	78	-	GU:AG	0	0	0	0	0	0	1	0	1	0	2	2	3	0	0	0	1	3	5	N/A	N/A	N/A	1.5	0.584963	0.76626
18095_18216_2_2	18217	18094	122	-	GU:AG	0	1	0	1	2	2	2	4	6	9	4	21	0	2	0	2	2	4	27	10.5	3.39232	0.0204913	0.190476	-2.39232	0.0377777	SJ-14
19237_19300_2_6	19301	19236	64	-	AT:AG	0	0	0	0	0	0	0	0	1	0	1	1	0	1	0	0	1	1	2	N/A	N/A	N/A	1	0	1
19576_19691_2_2	19692	19575	116	-	GU:AG	0	0	0	0	0	0	1	0	0	0	1	1	1	1	3	0	3	5	6	N/A	N/A	N/A	5	2.32193	0.190116
19576_19695_2_2	19696	19575	120	-	GU:AG	0	1	0	0	1	1	3	1	9	10	4	23	8	6	21	22	4	57	81	23	4.52356	0.0484585	2.47826	1.30933	0.124167	SJ-15
19576_19717_2_2	19718	19575	142	-	GU:AG	0	0	0	1	1	1	9	5	12	5	4	31	3	2	14	17	4	36	68	31	4.9542	0.00476783	1.16129	0.215729	0.774517	SJ-16
19576_19983_2_2	19984	19575	408	-	GU:AG	0	0	0	0	0	0	0	0	1	1	2	2	0	0	0	0	0	0	2	N/A	N/A	N/A	N/A	N/A	N/A
19576_20049_2_2	20050	19575	474	-	GU:AG	2	1	5	1	4	9	542	682	1097	1072	4	3393	369	322	694	663	4	2048	5450	377	8.55842	0.000910357	0.603596	-0.728346	0.0949349	SJ-17
19576_20146_2_2	20147	19575	571	-	GU:AG	0	0	0	0	0	0	0	0	0	0	0	0	0	0	0	1	1	1	1	N/A	N/A	N/A	N/A	N/A	N/A
20264_20350_2_2	20351	20263	87	-	GU:AG	0	0	0	0	0	0	0	0	0	1	1	1	0	0	0	0	0	0	1	N/A	N/A	N/A	N/A	N/A	N/A
19576_20378_2_2	20379	19575	803	-	GU:AG	0	0	0	0	0	0	11	10	14	10	4	45	3	2	2	0	3	7	52	N/A	N/A	N/A	0.155556	-2.6845	0.000159366	SJ-18
20264_20378_2_2	20379	20263	115	-	GU:AG	0	0	0	0	0	0	3	2	2	6	4	13	1	2	8	2	4	13	26	N/A	N/A	N/A	1	0	1	SJ-20
19576_20803_2_2	20804	19575	1228	-	GU:AG	0	0	0	0	0	0	6	4	11	5	4	26	8	6	15	9	4	38	64	N/A	N/A	N/A	1.46154	0.547488	0.272467	SJ-19
20264_20803_2_2	20804	20263	540	-	GU:AG	1	4	1	0	3	6	137	195	124	235	4	691	329	295	666	549	4	1839	2536	115.167	6.84758	0.000572997	2.66136	1.41216	0.0210813	SJ-21
19576_20934_2_2	20935	19575	1359	-	GU:AG	0	0	0	0	0	0	0	1	1	3	3	5	0	2	3	1	3	6	11	N/A	N/A	N/A	1.2	0.263034	0.790819
20264_20934_2_2	20935	20263	671	-	GU:AG	0	0	0	0	0	0	1	2	0	4	3	7	4	2	0	5	3	11	18	N/A	N/A	N/A	1.57143	0.652077	0.501705	SJ-70
19576_21040_2_2	21041	19575	1465	-	GU:AG	0	0	0	0	0	0	1	0	1	0	2	2	0	1	0	0	1	1	3	N/A	N/A	N/A	0.5	-1	0.536963
20264_21040_2_2	21041	20263	777	-	GU:AG	0	0	0	0	0	0	0	1	0	2	2	3	0	0	1	2	2	3	6	N/A	N/A	N/A	1	0	1
19576_21058_2_2	21059	19575	1483	-	GU:AG	0	0	0	0	0	0	0	0	0	0	0	0	0	0	0	1	1	1	1	N/A	N/A	N/A	N/A	N/A	N/A
20264_21058_2_2	21059	20263	795	-	GU:AG	0	0	0	0	0	0	0	0	0	0	0	0	1	0	0	1	2	2	2	N/A	N/A	N/A	N/A	N/A	N/A
20264_21139_2_2	21140	20263	876	-	GU:AG	0	0	0	0	0	0	0	0	0	0	0	0	0	0	1	0	1	1	1	N/A	N/A	N/A	N/A	N/A	N/A
20264_21212_2_2	21213	20263	949	-	GU:AG	0	0	0	0	0	0	0	0	1	0	1	1	0	0	1	0	1	1	2	N/A	N/A	N/A	1	0	1
21660_21912_2_2	21913	21659	253	-	GU:AG	0	0	0	0	0	0	0	0	0	0	0	0	1	0	0	0	1	1	1	N/A	N/A	N/A	N/A	N/A	N/A
21812_21912_2_2	21913	21811	101	-	GU:AG	0	0	0	0	0	0	0	0	0	0	0	0	0	1	0	0	1	1	1	N/A	N/A	N/A	N/A	N/A	N/A
20264_22535_2_2	22536	20263	2272	-	GU:AG	0	0	0	0	0	0	0	0	0	0	0	0	0	1	0	0	1	1	1	N/A	N/A	N/A	N/A	N/A	N/A
22044_22703_2_2	22704	22043	660	-	GU:AG	0	0	0	0	0	0	0	1	0	0	1	1	0	0	0	0	0	0	1	N/A	N/A	N/A	N/A	N/A	N/A
22044_22730_2_2	22731	22043	687	-	GU:AG	0	0	0	0	0	0	0	0	0	0	0	0	0	1	0	0	1	1	1	N/A	N/A	N/A	N/A	N/A	N/A
22044_22787_2_2	22788	22043	744	-	GU:AG	0	0	0	0	0	0	1	1	1	0	3	3	0	0	0	0	0	0	3	N/A	N/A	N/A	N/A	N/A	N/A
20264_22789_2_2	22790	20263	2526	-	GU:AG	0	0	0	0	0	0	0	1	1	0	2	2	0	1	0	1	2	2	4	N/A	N/A	N/A	1	0	1
22044_22789_2_2	22790	22043	746	-	GU:AG	0	0	0	0	0	0	1	7	3	1	4	12	0	0	1	1	2	2	14	N/A	N/A	N/A	0.166667	-2.58496	0.133975	SJ-22
19576_23729_2_2	23730	19575	4154	-	GU:AG	0	0	0	0	0	0	0	0	2	0	1	2	0	1	1	0	2	2	4	N/A	N/A	N/A	1	0	1
20264_23729_2_2	23730	20263	3466	-	GU:AG	0	0	0	0	0	0	1	3	0	0	2	4	4	0	0	1	2	5	9	N/A	N/A	N/A	1.25	0.321928	0.839421
22044_23729_2_2	23730	22043	1686	-	GU:AG	0	0	0	0	0	0	0	1	0	0	1	1	0	0	1	0	1	1	2	N/A	N/A	N/A	1	0	1
26092_26259_2_2	26260	26091	168	-	GU:AG	1	0	1	3	3	5	96	166	169	194	4	625	89	112	177	133	4	511	1141	125	6.96578	0.000321423	0.8176	-0.290533	0.350554	SJ-23
26092_26297_2_2	26298	26091	206	-	GU:AG	3	3	7	4	4	17	250	349	526	497	4	1622	251	306	341	334	4	1232	2871	95.4118	6.5761	0.000812167	0.759556	-0.396772	0.200889	SJ-24
26092_26446_2_2	26447	26091	355	-	GU:AG	0	0	0	0	0	0	1	3	2	5	4	11	1	2	1	0	3	4	15	N/A	N/A	N/A	0.363636	-1.45943	0.113956	SJ-25
26092_27109_2_2	27110	26091	1018	-	GU:AG	1	0	1	2	3	4	15	19	13	17	4	64	16	22	14	13	4	65	133	16	4	3.22131e-05	1.01562	0.0223678	0.920219	SJ-26
26092_27125_2_2	27126	26091	1034	-	GU:AG	0	3	1	3	3	7	18	23	27	28	4	96	28	35	49	33	4	145	248	13.7143	3.77761	8.77006e-05	1.51042	0.594947	0.0511046	SJ-27
26339_27125_2_2	27126	26338	787	-	GU:AG	0	0	0	0	0	0	0	0	0	0	0	0	0	0	1	0	1	1	1	N/A	N/A	N/A	N/A	N/A	N/A
26447_27125_2_2	27126	26446	679	-	GU:AG	0	0	0	0	0	0	0	0	0	1	1	1	1	3	0	1	3	5	6	N/A	N/A	N/A	5	2.32193	0.190116
27037_27125_2_2	27126	27036	89	-	GU:AG	0	0	0	0	0	0	12	14	23	25	4	74	4	3	5	3	4	15	89	N/A	N/A	N/A	0.202703	-2.30256	0.00401474	SJ-31
26092_27190_2_2	27191	26091	1099	-	GU:AG	5	7	3	4	4	19	21	25	57	36	4	139	36	51	38	50	4	175	333	7.31579	2.87101	0.0101053	1.25899	0.33227	0.35442	SJ-28
26447_27190_2_2	27191	26446	744	-	GU:AG	0	0	0	0	0	0	0	1	1	1	3	3	2	1	0	2	3	5	8	N/A	N/A	N/A	1.66667	0.736966	0.390259
27037_27190_2_2	27191	27036	154	-	GU:AG	0	0	0	0	0	0	1	0	10	5	3	16	0	0	2	1	2	3	19	N/A	N/A	N/A	0.1875	-2.41504	0.211293	SJ-32
26092_27232_2_2	27233	26091	1141	-	GU:AG	5	1	4	14	4	24	17	26	56	47	4	146	51	33	74	57	4	215	385	6.08333	2.60486	0.0180814	1.4726	0.558368	0.212997	SJ-29
26447_27232_2_2	27233	26446	786	-	GU:AG	1	0	0	0	1	1	1	0	0	6	2	7	7	4	4	7	4	22	30	7	2.80735	0.343166	3.14286	1.65208	0.0667068	SJ-71
27037_27232_2_2	27233	27036	196	-	GU:AG	0	0	0	0	0	0	2	2	5	5	4	14	0	1	1	1	3	3	17	N/A	N/A	N/A	0.214286	-2.22239	0.0224873	SJ-33
26092_27538_2_2	27539	26091	1447	-	GU:AG	0	0	0	0	0	0	0	0	0	0	0	0	2	0	0	1	2	3	3	N/A	N/A	N/A	N/A	N/A	N/A
26092_27708_2_2	27709	26091	1617	-	GU:AG	0	0	0	0	0	0	1	5	5	4	4	15	1	3	6	9	4	19	34	N/A	N/A	N/A	1.26667	0.341037	0.63314	SJ-30
27037_27708_2_2	27709	27036	672	-	GU:AG	0	0	0	0	0	0	1	0	0	0	1	1	0	0	0	0	0	0	1	N/A	N/A	N/A	N/A	N/A	N/A
28326_28428_2_2	28429	28325	103	-	GU:AG	0	0	0	0	0	0	0	0	0	0	0	0	0	0	0	1	1	1	1	N/A	N/A	N/A	N/A	N/A	N/A
28435_28494_2_2	28495	28434	60	-	GU:AG	0	0	0	0	0	0	0	0	0	0	0	0	1	0	0	0	1	1	1	N/A	N/A	N/A	N/A	N/A	N/A
28316_28518_2_2	28519	28315	203	-	GU:AG	0	0	0	0	0	0	0	0	0	1	1	1	0	0	0	0	0	0	1	N/A	N/A	N/A	N/A	N/A	N/A
28468_28518_2_2	28519	28467	51	-	GU:AG	0	0	0	0	0	0	0	0	1	0	1	1	0	0	0	0	0	0	1	N/A	N/A	N/A	N/A	N/A	N/A
28519_28615_2_2	28616	28518	97	-	GU:AG	0	0	0	0	0	0	0	0	1	0	1	1	0	0	0	0	0	0	1	N/A	N/A	N/A	N/A	N/A	N/A
28519_28620_2_2	28621	28518	102	-	GU:AG	0	0	0	0	0	0	0	0	0	0	0	0	0	0	0	1	1	1	1	N/A	N/A	N/A	N/A	N/A	N/A
28621_28642_2_6	28643	28620	22	-	AT:AG	0	0	0	0	0	0	0	0	0	0	0	0	0	1	1	0	2	2	2	N/A	N/A	N/A	N/A	N/A	N/A
28699_28787_2_2	28788	28698	89	-	GU:AG	0	0	0	0	0	0	0	0	0	0	0	0	0	0	0	1	1	1	1	N/A	N/A	N/A	N/A	N/A	N/A
28442_28926_2_2	28927	28441	485	-	GU:AG	0	0	0	0	0	0	0	0	0	1	1	1	0	0	0	0	0	0	1	N/A	N/A	N/A	N/A	N/A	N/A
28696_28926_2_2	28927	28695	231	-	GU:AG	0	0	0	0	0	0	0	0	0	0	0	0	0	1	0	0	1	1	1	N/A	N/A	N/A	N/A	N/A	N/A
28519_28932_2_4	28933	28518	414	-	GC:AG	0	0	0	0	0	0	0	0	0	0	0	0	1	0	0	0	1	1	1	N/A	N/A	N/A	N/A	N/A	N/A
28311_28980_2_2	28981	28310	670	-	GU:AG	0	0	0	0	0	0	0	0	0	1	1	1	0	0	0	0	0	0	1	N/A	N/A	N/A	N/A	N/A	N/A
28319_28987_2_2	28988	28318	669	-	GU:AG	0	0	0	0	0	0	0	0	4	0	1	4	0	0	0	0	0	0	4	N/A	N/A	N/A	N/A	N/A	N/A
28500_28987_2_2	28988	28499	488	-	GU:AG	0	0	0	0	0	0	0	0	0	1	1	1	0	0	0	0	0	0	1	N/A	N/A	N/A	N/A	N/A	N/A
28756_28987_2_2	28988	28755	232	-	GU:AG	0	0	0	0	0	0	0	0	0	0	0	0	0	0	1	0	1	1	1	N/A	N/A	N/A	N/A	N/A	N/A
28594_29013_2_4	29014	28593	420	-	GC:AG	0	0	0	0	0	0	0	3	0	0	1	3	0	0	0	0	0	0	3	N/A	N/A	N/A	N/A	N/A	N/A
28750_29071_2_6	29072	28749	322	-	AT:AG	0	0	0	0	0	0	0	0	0	0	0	0	0	1	0	0	1	1	1	N/A	N/A	N/A	N/A	N/A	N/A
28772_29071_2_6	29072	28771	300	-	AT:AG	0	0	0	0	0	0	0	1	0	0	1	1	0	0	0	0	0	0	1	N/A	N/A	N/A	N/A	N/A	N/A
28419_29170_2_2	29171	28418	752	-	GU:AG	0	0	0	0	0	0	0	0	1	0	1	1	0	0	0	0	0	0	1	N/A	N/A	N/A	N/A	N/A	N/A
28500_29175_2_2	29176	28499	676	-	GU:AG	0	0	0	0	0	0	0	0	1	0	1	1	0	0	0	0	0	0	1	N/A	N/A	N/A	N/A	N/A	N/A
28476_29187_2_2	29188	28475	712	-	GU:AG	0	0	0	0	0	0	0	0	0	0	0	0	0	0	0	1	1	1	1	N/A	N/A	N/A	N/A	N/A	N/A
28532_29187_2_2	29188	28531	656	-	GU:AG	0	0	0	0	0	0	0	0	1	0	1	1	0	0	0	0	0	0	1	N/A	N/A	N/A	N/A	N/A	N/A
29006_29187_2_2	29188	29005	182	-	GU:AG	0	0	0	0	0	0	0	0	0	0	0	0	0	0	0	1	1	1	1	N/A	N/A	N/A	N/A	N/A	N/A
29149_29192_2_2	29193	29148	44	-	GU:AG	0	0	0	0	0	0	0	0	1	0	1	1	0	0	0	0	0	0	1	N/A	N/A	N/A	N/A	N/A	N/A
28820_29227_2_2	29228	28819	408	-	GU:AG	0	0	0	0	0	0	0	0	1	0	1	1	0	0	0	0	0	0	1	N/A	N/A	N/A	N/A	N/A	N/A
28594_29236_2_2	29237	28593	643	-	GU:AG	0	0	0	0	0	0	0	0	1	0	1	1	0	0	0	0	0	0	1	N/A	N/A	N/A	N/A	N/A	N/A
28395_35184_2_2	35185	28394	6790	-	GU:AG	0	0	0	0	0	0	0	0	1	0	1	1	0	0	0	0	0	0	1	N/A	N/A	N/A	N/A	N/A	N/A
28699_37428_2_2	37429	28698	8730	-	GU:AG	0	0	0	0	0	0	0	2	0	0	1	2	0	0	0	0	0	0	2	N/A	N/A	N/A	N/A	N/A	N/A
42545_44803_2_2	44804	42544	2259	-	GU:AG	0	0	0	0	0	0	0	0	0	0	0	0	0	0	1	2	2	3	3	N/A	N/A	N/A	N/A	N/A	N/A
50028_51058_2_2	51059	50027	1031	-	GU:AG	0	0	0	0	0	0	1	0	2	1	3	4	0	0	0	0	0	0	4	N/A	N/A	N/A	N/A	N/A	N/A
50028_60222_2_2	60223	50027	10195	-	GU:AG	0	0	0	0	0	0	0	0	0	0	0	0	2	0	0	0	1	2	2	N/A	N/A	N/A	N/A	N/A	N/A
60149_60222_2_2	60223	60148	74	-	GU:AG	0	0	0	0	0	0	0	0	0	0	0	0	0	1	0	0	1	1	1	N/A	N/A	N/A	N/A	N/A	N/A
60149_60226_2_2	60227	60148	78	-	GU:AG	0	0	0	0	0	0	0	1	0	0	1	1	0	0	0	0	0	0	1	N/A	N/A	N/A	N/A	N/A	N/A
60386_60710_2_2	60711	60385	325	-	GU:AG	0	0	0	0	0	0	0	0	0	0	0	0	0	0	0	1	1	1	1	N/A	N/A	N/A	N/A	N/A	N/A
60386_61078_2_2	61079	60385	693	-	GU:AG	0	0	0	0	0	0	0	0	0	0	0	0	0	0	0	1	1	1	1	N/A	N/A	N/A	N/A	N/A	N/A
67969_68505_2_2	68506	67968	537	-	GU:AG	0	0	0	0	0	0	1	0	3	0	2	4	0	0	0	1	1	1	5	N/A	N/A	N/A	0.25	-2	0.355918
68120_68505_2_2	68506	68119	386	-	GU:AG	0	0	0	0	0	0	6	7	23	28	4	64	6	1	1	4	4	12	76	N/A	N/A	N/A	0.1875	-2.41504	0.0632733	SJ-37
68006_68852_2_2	68853	68005	847	-	GU:AG	0	0	0	0	0	0	0	0	0	0	0	0	0	0	0	1	1	1	1	N/A	N/A	N/A	N/A	N/A	N/A
67969_69095_2_2	69096	67968	1127	-	GU:AG	0	0	0	0	0	0	1	1	1	3	4	6	3	1	6	3	4	13	19	N/A	N/A	N/A	2.16667	1.11548	0.177489	SJ-72
68120_69095_2_2	69096	68119	976	-	GU:AG	0	0	0	0	0	0	40	57	80	83	4	260	81	71	199	149	4	500	760	N/A	N/A	N/A	1.92308	0.943416	0.108215	SJ-38
68798_69095_2_2	69096	68797	298	-	GU:AG	0	0	0	0	0	0	1	0	0	2	2	3	0	0	0	0	0	0	3	N/A	N/A	N/A	N/A	N/A	N/A
68120_69126_2_2	69127	68119	1007	-	GU:AG	0	0	0	0	0	0	1	0	0	0	1	1	0	1	0	1	2	2	3	N/A	N/A	N/A	2	1	0.536963
68120_69129_2_2	69130	68119	1010	-	GU:AG	0	0	0	0	0	0	0	0	0	1	1	1	0	1	4	0	2	5	6	N/A	N/A	N/A	5	2.32193	0.346422
68120_69132_2_2	69133	68119	1013	-	GU:AG	0	0	0	0	0	0	0	0	0	0	0	0	0	0	0	2	1	2	2	N/A	N/A	N/A	N/A	N/A	N/A
68120_69135_2_2	69136	68119	1016	-	GU:AG	0	0	0	0	0	0	1	2	5	5	4	13	3	6	11	11	4	31	44	N/A	N/A	N/A	2.38462	1.25376	0.0897885	SJ-39
68798_69135_2_2	69136	68797	338	-	GU:AG	0	0	0	0	0	0	0	0	0	1	1	1	0	0	0	0	0	0	1	N/A	N/A	N/A	N/A	N/A	N/A
29262_69195_2_2	69196	29261	39934	-	GU:AG	0	0	0	0	0	0	0	0	0	0	0	0	0	0	0	1	1	1	1	N/A	N/A	N/A	N/A	N/A	N/A
67969_69195_2_2	69196	67968	1227	-	GU:AG	0	0	0	0	0	0	0	0	0	0	0	0	0	2	0	0	1	2	2	N/A	N/A	N/A	N/A	N/A	N/A
68120_69195_2_2	69196	68119	1076	-	GU:AG	0	0	0	0	0	0	0	0	0	0	0	0	0	0	1	0	1	1	1	N/A	N/A	N/A	N/A	N/A	N/A
65230_69269_2_2	69270	65229	4040	-	GU:AG	0	0	0	0	0	0	0	0	1	0	1	1	0	0	0	0	0	0	1	N/A	N/A	N/A	N/A	N/A	N/A
67969_69269_2_2	69270	67968	1301	-	GU:AG	0	0	0	0	0	0	3	1	2	4	4	10	6	3	13	14	4	36	46	N/A	N/A	N/A	3.6	1.848	0.0562543	SJ-36
68120_69269_2_2	69270	68119	1150	-	GU:AG	0	0	0	1	1	1	38	46	57	90	4	231	99	113	321	300	4	833	1065	231	7.85175	0.00238552	3.60606	1.85042	0.0469248	SJ-40
68798_69269_2_2	69270	68797	472	-	GU:AG	0	0	0	0	0	0	1	0	0	0	1	1	0	0	0	0	0	0	1	N/A	N/A	N/A	N/A	N/A	N/A
26092_69683_2_2	69684	26091	43592	-	GU:AG	0	0	0	0	0	0	0	0	1	0	1	1	0	0	0	1	1	1	2	N/A	N/A	N/A	1	0	1
42545_69683_2_2	69684	42544	27139	-	GU:AG	1	0	0	0	1	1	5	6	1	5	4	17	5	9	12	8	4	34	52	17	4.08746	0.0125257	2	1	0.0582306	SJ-34
50028_69683_2_2	69684	50027	19656	-	GU:AG	0	0	0	0	0	0	16	21	13	14	4	64	16	26	37	28	4	107	171	N/A	N/A	N/A	1.67188	0.741467	0.0605879	SJ-35
59610_69683_2_2	69684	59609	10074	-	GU:AG	0	0	0	0	0	0	0	1	0	0	1	1	0	0	0	0	0	0	1	N/A	N/A	N/A	N/A	N/A	N/A
60386_69683_2_2	69684	60385	9298	-	GU:AG	0	0	0	0	0	0	1	1	1	0	3	3	1	0	0	0	1	1	4	N/A	N/A	N/A	0.333333	-1.58496	0.207031
63104_69683_2_2	69684	63103	6580	-	GU:AG	0	0	0	0	0	0	0	0	0	1	1	1	0	0	0	0	0	0	1	N/A	N/A	N/A	N/A	N/A	N/A
65230_69683_2_2	69684	65229	4454	-	GU:AG	0	0	0	0	0	0	2	0	2	0	2	4	1	0	2	6	3	9	13	N/A	N/A	N/A	2.25	1.16993	0.417546
66445_69683_2_2	69684	66444	3239	-	GU:AG	0	0	0	0	0	0	0	0	0	0	0	0	0	0	1	0	1	1	1	N/A	N/A	N/A	N/A	N/A	N/A
67969_69683_2_2	69684	67968	1715	-	GU:AG	0	0	0	0	0	0	1	0	1	1	3	3	1	3	4	4	4	12	15	N/A	N/A	N/A	4	2	0.0240082	SJ-73
68120_69683_2_2	69684	68119	1564	-	GU:AG	0	0	0	0	0	0	12	20	19	24	4	75	50	46	122	115	4	333	408	N/A	N/A	N/A	4.44	2.15056	0.0201795	SJ-41
68732_69683_2_2	69684	68731	952	-	GU:AG	0	0	0	0	0	0	0	1	0	0	1	1	0	0	0	1	1	1	2	N/A	N/A	N/A	1	0	1
68798_69683_2_2	69684	68797	886	-	GU:AG	0	0	0	0	0	0	1	0	4	3	3	8	0	0	4	0	1	4	12	N/A	N/A	N/A	0.5	-1	0.488053
67969_70403_2_2	70404	67968	2435	-	GU:AG	0	0	0	0	0	0	0	0	0	1	1	1	0	0	0	0	0	0	1	N/A	N/A	N/A	N/A	N/A	N/A
70361_70785_2_2	70786	70360	425	-	GU:AG	0	0	0	0	0	0	0	0	0	0	0	0	1	0	0	0	1	1	1	N/A	N/A	N/A	N/A	N/A	N/A
70372_70785_2_2	70786	70371	414	-	GU:AG	0	0	0	0	0	0	1	3	0	0	2	4	0	0	0	0	0	0	4	N/A	N/A	N/A	N/A	N/A	N/A
42545_70897_2_2	70898	42544	28353	-	GU:AG	0	0	0	0	0	0	0	0	0	0	0	0	0	2	0	0	1	2	2	N/A	N/A	N/A	N/A	N/A	N/A
70372_70897_2_2	70898	70371	526	-	GU:AG	0	0	0	0	0	0	0	0	0	0	0	0	0	0	1	0	1	1	1	N/A	N/A	N/A	N/A	N/A	N/A
70372_71068_2_2	71069	70371	697	-	GU:AG	0	0	0	0	0	0	0	0	0	0	0	0	1	0	0	0	1	1	1	N/A	N/A	N/A	N/A	N/A	N/A
71415_71508_2_2	71509	71414	94	-	GU:AG	0	0	2	0	1	2	1	1	1	1	4	4	3	1	3	7	4	14	20	2	1	0.355918	3.5	1.80735	0.0941328	SJ-74
70372_72010_2_2	72011	70371	1639	-	GU:AG	0	0	0	0	0	0	0	0	0	0	0	0	1	0	0	0	1	1	1	N/A	N/A	N/A	N/A	N/A	N/A
73241_73403_2_2	73404	73240	163	-	GU:AG	0	1	0	0	1	1	0	1	1	2	3	4	4	5	5	5	4	19	24	4	2	0.168227	4.75	2.24793	0.00022861	SJ-75
65230_73816_2_2	73817	65229	8587	-	GU:AG	0	0	0	0	0	0	0	0	0	0	0	0	0	0	1	0	1	1	1	N/A	N/A	N/A	N/A	N/A	N/A
73241_73816_2_2	73817	73240	576	-	GU:AG	0	0	0	0	0	0	0	4	1	1	3	6	1	6	1	2	4	10	16	N/A	N/A	N/A	1.66667	0.736966	0.522236	SJ-76
73595_73816_2_2	73817	73594	222	-	GU:AG	0	0	0	1	1	1	1	0	0	1	2	2	2	0	0	1	2	3	6	2	1	0.536963	1.5	0.584963	0.670412
67969_74020_2_2	74021	67968	6052	-	GU:AG	0	0	0	0	0	0	0	0	0	0	0	0	0	0	1	0	1	1	1	N/A	N/A	N/A	N/A	N/A	N/A
73595_74020_2_2	74021	73594	426	-	GU:AG	0	0	0	0	0	0	0	0	0	0	0	0	0	0	1	0	1	1	1	N/A	N/A	N/A	N/A	N/A	N/A
65230_74026_2_2	74027	65229	8797	-	GU:AG	0	0	0	0	0	0	0	0	0	1	1	1	2	1	0	1	3	4	5	N/A	N/A	N/A	4	2	0.168227
67969_74026_2_2	74027	67968	6058	-	GU:AG	0	0	0	0	0	0	0	1	0	0	1	1	0	0	0	0	0	0	1	N/A	N/A	N/A	N/A	N/A	N/A
68120_74026_2_2	74027	68119	5907	-	GU:AG	0	0	0	0	0	0	0	0	1	0	1	1	0	0	0	5	1	5	6	N/A	N/A	N/A	5	2.32193	0.462605
71415_74026_2_2	74027	71414	2612	-	GU:AG	0	0	0	0	0	0	0	0	0	0	0	0	1	0	0	0	1	1	1	N/A	N/A	N/A	N/A	N/A	N/A
72011_74026_2_2	74027	72010	2016	-	GU:AG	0	0	0	0	0	0	0	0	0	0	0	0	0	0	0	1	1	1	1	N/A	N/A	N/A	N/A	N/A	N/A
73241_74026_2_2	74027	73240	786	-	GU:AG	0	0	0	0	0	0	0	4	0	1	2	5	2	0	7	2	3	11	16	N/A	N/A	N/A	2.2	1.1375	0.428692	SJ-77
73595_74026_2_2	74027	73594	432	-	GU:AG	0	0	0	0	0	0	0	0	0	1	1	1	1	0	1	3	3	5	6	N/A	N/A	N/A	5	2.32193	0.190116
74462_74554_2_4	74555	74461	93	-	GC:AG	0	0	0	0	0	0	0	1	0	0	1	1	0	0	0	0	0	0	1	N/A	N/A	N/A	N/A	N/A	N/A
29092_74661_2_2	74662	29091	45570	-	GU:AG	0	0	0	0	0	0	1	0	0	0	1	1	0	0	0	0	0	0	1	N/A	N/A	N/A	N/A	N/A	N/A
72204_74703_2_2	74704	72203	2500	-	GU:AG	0	0	0	0	0	0	0	0	0	0	0	0	1	0	0	0	1	1	1	N/A	N/A	N/A	N/A	N/A	N/A
75107_75188_2_2	75189	75106	82	-	GU:AG	0	0	0	0	0	0	0	0	1	2	2	3	0	1	2	1	3	4	7	N/A	N/A	N/A	1.33333	0.415037	0.704853
28519_76128_2_2	76129	28518	47610	-	GU:AG	0	0	0	0	0	0	0	0	0	0	0	0	0	0	0	1	1	1	1	N/A	N/A	N/A	N/A	N/A	N/A
78413_78493_2_2	78494	78412	81	-	GU:AG	0	0	0	0	0	0	1	0	0	0	1	1	0	0	0	0	0	0	1	N/A	N/A	N/A	N/A	N/A	N/A
42545_81362_2_2	81363	42544	38818	-	GU:AG	0	0	0	0	0	0	0	0	0	0	0	0	0	2	0	1	2	3	3	N/A	N/A	N/A	N/A	N/A	N/A
50028_81362_2_2	81363	50027	31335	-	GU:AG	0	0	0	0	0	0	0	0	0	1	1	1	0	3	4	0	2	7	8	N/A	N/A	N/A	7	2.80735	0.207031
68120_81362_2_2	81363	68119	13243	-	GU:AG	0	0	0	0	0	0	0	0	0	0	0	0	0	0	0	1	1	1	1	N/A	N/A	N/A	N/A	N/A	N/A
70372_81362_2_2	81363	70371	10991	-	GU:AG	0	0	0	0	0	0	0	0	0	0	0	0	0	0	1	0	1	1	1	N/A	N/A	N/A	N/A	N/A	N/A
83152_84156_2_2	84157	83151	1005	-	GU:AG	0	0	0	0	0	0	0	0	0	0	0	0	0	0	0	2	1	2	2	N/A	N/A	N/A	N/A	N/A	N/A
83629_84156_2_2	84157	83628	528	-	GU:AG	0	0	0	0	0	0	0	0	0	0	0	0	0	0	0	1	1	1	1	N/A	N/A	N/A	N/A	N/A	N/A
83152_85036_2_2	85037	83151	1885	-	GU:AG	0	0	0	0	0	0	0	0	0	0	0	0	1	1	1	2	4	5	5	N/A	N/A	N/A	N/A	N/A	N/A
50028_87689_2_2	87690	50027	37662	-	GU:AG	1	0	0	0	1	1	0	0	0	0	0	0	0	0	0	0	0	0	1	N/A	N/A	N/A	N/A	N/A	N/A
87866_87966_2_2	87967	87865	101	-	GU:AG	2	1	5	5	4	13	9	13	11	21	4	54	3	3	11	8	4	25	92	4.15385	2.05445	0.0109829	0.462963	-1.11103	0.0696374	SJ-42
88322_88557_2_2	88558	88321	236	-	GU:AG	1	1	2	1	4	5	3	6	2	13	4	24	1	4	6	4	4	15	44	4.8	2.26303	0.105704	0.625	-0.678072	0.434744	SJ-43
90369_90462_2_2	90463	90368	94	-	GU:AG	21	17	30	35	4	103	16	17	11	23	4	67	18	14	24	24	4	80	250	0.650485	-0.620411	0.109408	1.19403	0.255839	0.385513	SJ-44
88322_91183_2_2	91184	88321	2862	-	GU:AG	0	1	1	2	3	4	0	0	0	2	1	2	0	0	2	0	1	2	8	0.5	-1	0.467994	1	0	1
88342_91183_2_2	91184	88341	2842	-	GU:AG	0	0	0	0	0	0	0	0	0	0	0	0	0	0	1	0	1	1	1	N/A	N/A	N/A	N/A	N/A	N/A
90369_91183_2_2	91184	90368	815	-	GU:AG	0	0	0	0	0	0	0	0	0	1	1	1	0	0	0	0	0	0	1	N/A	N/A	N/A	N/A	N/A	N/A
90875_91183_2_2	91184	90874	309	-	GU:AG	0	0	0	0	0	0	0	0	1	0	1	1	0	0	0	0	0	0	1	N/A	N/A	N/A	N/A	N/A	N/A
88322_91191_2_2	91192	88321	2870	-	GU:AG	1	0	2	5	3	8	1	2	2	0	3	5	2	2	1	0	3	5	18	0.625	-0.678072	0.548978	1	0	1
90369_91191_2_2	91192	90368	823	-	GU:AG	0	0	0	1	1	1	0	0	0	0	0	0	0	0	0	0	0	0	1	N/A	N/A	N/A	N/A	N/A	N/A
90496_91191_2_2	91192	90495	696	-	GU:AG	0	0	0	1	1	1	0	0	0	0	0	0	0	0	0	0	0	0	1	N/A	N/A	N/A	N/A	N/A	N/A
88322_92463_2_2	92464	88321	4142	-	GU:AG	0	0	0	0	0	0	0	0	0	0	0	0	1	0	0	0	1	1	1	N/A	N/A	N/A	N/A	N/A	N/A
88322_92785_2_2	92786	88321	4464	-	GU:AG	0	0	0	0	0	0	0	0	0	0	0	0	1	0	0	0	1	1	1	N/A	N/A	N/A	N/A	N/A	N/A
93042_93162_2_2	93163	93041	121	-	GU:AG	7	1	3	7	4	18	11	7	5	14	4	37	13	5	12	17	4	47	102	2.05556	1.03953	0.107567	1.27027	0.345135	0.465428	SJ-45
68054_94007_2_2	94008	68053	25954	-	GU:AG	0	0	0	0	0	0	0	0	1	0	1	1	0	0	0	0	0	0	1	N/A	N/A	N/A	N/A	N/A	N/A
88322_102283_2_2	102284	88321	13962	-	GU:AG	0	0	0	0	0	0	0	0	0	0	0	0	0	0	2	0	1	2	2	N/A	N/A	N/A	N/A	N/A	N/A
90369_102283_2_2	102284	90368	11915	-	GU:AG	0	0	0	0	0	0	0	0	0	1	1	1	0	0	0	0	0	0	1	N/A	N/A	N/A	N/A	N/A	N/A
102407_102565_2_2	102566	102406	159	-	GU:AG	0	0	0	0	0	0	0	2	1	1	3	4	0	0	4	0	1	4	8	N/A	N/A	N/A	1	0	1
88322_102565_2_2	102566	88321	14244	-	GU:AG	0	0	0	1	1	1	0	0	0	1	1	1	1	0	0	0	1	1	3	1	0	1	1	0	1
93042_102757_2_2	102758	93041	9716	-	GU:AG	0	0	0	0	0	0	0	0	1	0	1	1	0	0	0	0	0	0	1	N/A	N/A	N/A	N/A	N/A	N/A
102407_103057_2_2	103058	102406	651	-	GU:AG	0	0	0	0	0	0	0	0	0	0	0	0	1	2	2	1	4	6	6	N/A	N/A	N/A	N/A	N/A	N/A
112314_112704_2_2	112705	112313	391	-	GU:AG	0	0	0	0	0	0	0	0	0	0	0	0	0	0	1	0	1	1	1	N/A	N/A	N/A	N/A	N/A	N/A
88322_114014_2_2	114015	88321	25693	-	GU:AG	0	0	0	1	1	1	1	0	0	0	1	1	0	0	0	0	0	0	2	1	0	1	N/A	N/A	N/A
93042_114014_2_2	114015	93041	20973	-	GU:AG	0	0	0	0	0	0	0	1	1	1	3	3	0	0	0	0	0	0	3	N/A	N/A	N/A	N/A	N/A	N/A
88322_114970_2_2	114971	88321	26649	-	GU:AG	0	0	1	2	2	3	0	0	0	0	0	0	0	0	0	0	0	0	3	N/A	N/A	N/A	N/A	N/A	N/A
88322_115023_2_2	115024	88321	26702	-	GU:AG	0	0	0	0	0	0	0	0	1	0	1	1	0	0	0	0	0	0	1	N/A	N/A	N/A	N/A	N/A	N/A
93042_115023_2_2	115024	93041	21982	-	GU:AG	0	0	0	0	0	0	1	0	0	0	1	1	0	0	0	0	0	0	1	N/A	N/A	N/A	N/A	N/A	N/A
112314_116466_2_2	116467	112313	4153	-	GU:AG	0	0	0	0	0	0	0	0	2	0	1	2	0	0	0	0	0	0	2	N/A	N/A	N/A	N/A	N/A	N/A
93042_116466_2_2	116467	93041	23425	-	GU:AG	0	0	0	0	0	0	0	0	0	0	0	0	0	1	0	3	2	4	4	N/A	N/A	N/A	N/A	N/A	N/A
117225_117295_2_2	117296	117224	71	-	GU:AG	0	0	0	0	0	0	1	0	0	1	2	2	1	0	1	2	3	4	6	N/A	N/A	N/A	2	1	0.355918
117791_117853_2_2	117854	117790	63	-	GU:AG	0	0	0	0	0	0	3	2	5	3	4	13	6	1	5	3	4	15	28	N/A	N/A	N/A	1.15385	0.206451	0.70844	SJ-46
117995_118104_2_2	118105	117994	110	-	GU:AG	0	0	0	0	0	0	0	2	0	0	1	2	0	3	1	0	2	4	6	N/A	N/A	N/A	2	1	0.5847
117995_118144_2_2	118145	117994	150	-	GU:AG	0	0	0	0	0	0	9	5	10	12	4	36	6	24	25	16	4	71	107	N/A	N/A	N/A	1.97222	0.979822	0.108501	SJ-47
117995_118455_2_2	118456	117994	461	-	GU:AG	1	0	1	2	3	4	3	2	2	2	4	9	1	3	1	0	3	5	18	2.25	1.16993	0.0400578	0.555556	-0.847997	0.190116
117995_118576_2_2	118577	117994	582	-	GU:AG	0	0	0	0	0	0	0	0	0	1	1	1	0	0	0	0	0	0	1	N/A	N/A	N/A	N/A	N/A	N/A
118521_118576_2_2	118577	118520	56	-	GU:AG	0	1	0	0	1	1	0	0	0	0	0	0	0	0	0	0	0	0	1	N/A	N/A	N/A	N/A	N/A	N/A
28304_121433_2_2	121434	28303	93130	-	GU:AG	0	0	0	0	0	0	0	0	2	0	1	2	0	0	0	0	0	0	2	N/A	N/A	N/A	N/A	N/A	N/A
117995_122789_2_2	122790	117994	4795	-	GU:AG	20	22	23	34	4	99	26	29	27	14	4	96	17	5	21	16	4	59	254	0.969697	-0.0443941	0.876516	0.614583	-0.702319	0.103378	SJ-48
123754_123810_2_2	123811	123753	57	-	GU:AG	0	0	1	0	1	1	0	0	0	0	0	0	0	0	0	0	0	0	1	N/A	N/A	N/A	N/A	N/A	N/A
123778_123810_2_2	123811	123777	33	-	GU:AG	0	0	0	0	0	0	1	0	0	0	1	1	0	0	0	0	0	0	1	N/A	N/A	N/A	N/A	N/A	N/A
123745_123864_2_2	123865	123744	120	-	GU:AG	0	0	0	0	0	0	0	0	0	0	0	0	0	1	0	0	1	1	1	N/A	N/A	N/A	N/A	N/A	N/A
123790_123864_2_2	123865	123789	75	-	GU:AG	0	0	0	0	0	0	0	0	0	0	0	0	0	0	1	0	1	1	1	N/A	N/A	N/A	N/A	N/A	N/A
117995_126872_2_2	126873	117994	8878	-	GU:AG	0	2	0	1	2	3	0	1	0	0	1	1	0	0	0	0	0	0	4	0.333333	-1.58496	0.390259	N/A	N/A	N/A
122972_126872_2_2	126873	122971	3901	-	GU:AG	4	12	2	10	4	28	12	8	3	4	4	27	5	12	2	4	4	23	78	0.964286	-0.0524674	0.939242	0.851852	-0.231326	0.749667	SJ-49
126369_126872_2_2	126873	126368	504	-	GU:AG	0	0	2	0	1	2	0	0	0	1	1	1	1	1	0	0	2	2	5	0.5	-1	0.670412	2	1	0.536963
126374_126872_2_2	126873	126373	499	-	GU:AG	3	3	4	4	4	14	8	10	6	7	4	31	4	1	6	6	4	17	62	2.21429	1.14684	0.00327506	0.548387	-0.866733	0.0532237	SJ-50
126538_126872_2_2	126873	126537	335	-	GU:AG	0	0	0	0	0	0	0	0	0	0	0	0	1	0	0	0	1	1	1	N/A	N/A	N/A	N/A	N/A	N/A
126622_126872_2_2	126873	126621	251	-	GU:AG	0	0	0	0	0	0	1	1	0	0	2	2	0	0	0	0	0	0	2	N/A	N/A	N/A	N/A	N/A	N/A
119827_127574_2_2	127575	119826	7748	-	GU:AG	0	0	0	0	0	0	0	0	0	1	1	1	0	0	0	0	0	0	1	N/A	N/A	N/A	N/A	N/A	N/A
127818_128233_2_2	128234	127817	416	-	GU:AG	0	0	0	0	0	0	0	1	0	0	1	1	0	0	0	0	0	0	1	N/A	N/A	N/A	N/A	N/A	N/A
134188_134284_2_2	134285	134187	97	-	GU:AG	0	0	0	0	0	0	0	0	0	0	0	0	0	1	0	0	1	1	1	N/A	N/A	N/A	N/A	N/A	N/A
134200_134284_2_2	134285	134199	85	-	GU:AG	0	1	0	0	1	1	5	3	4	8	4	20	0	4	7	2	3	13	34	20	4.32193	0.00518065	0.65	-0.621488	0.378955	SJ-51
134387_134468_2_2	134469	134386	82	-	GU:AG	0	1	0	0	1	1	6	5	7	0	3	18	0	2	4	1	3	7	26	18	4.16993	0.0356136	0.388889	-1.36257	0.172006	SJ-52
134577_134658_2_2	134659	134576	82	-	GU:AG	0	3	0	1	2	4	2	5	5	2	4	14	1	9	3	3	4	16	34	3.5	1.80735	0.0667068	1.14286	0.192645	0.804882	SJ-53
134577_134888_2_2	134889	134576	312	-	GU:AG	0	0	0	0	0	0	0	0	0	0	0	0	1	0	0	0	1	1	1	N/A	N/A	N/A	N/A	N/A	N/A
134812_134888_2_2	134889	134811	77	-	GU:AG	0	2	0	0	1	2	9	9	6	10	4	34	12	11	18	10	4	51	87	17	4.08746	0.000203465	1.5	0.584963	0.0771501	SJ-54
134979_135066_2_2	135067	134978	88	-	GU:AG	0	1	1	1	3	3	6	8	5	10	4	29	8	15	9	4	4	36	68	9.66667	3.27302	0.00123841	1.24138	0.311944	0.514825	SJ-55
135310_135392_2_2	135393	135309	83	-	GU:AG	0	1	1	1	3	3	4	7	0	8	3	19	6	10	15	20	4	51	73	6.33333	2.66297	0.0696486	2.68421	1.4245	0.0639725	SJ-56
135486_135594_2_2	135595	135485	109	-	GU:AG	0	1	0	0	1	1	3	5	3	1	4	12	6	6	7	9	4	28	41	12	3.58496	0.0181265	2.33333	1.22239	0.0100492	SJ-57
134979_135763_2_2	135764	134978	785	-	GU:AG	0	0	0	0	0	0	0	2	0	0	1	2	0	0	0	0	0	0	2	N/A	N/A	N/A	N/A	N/A	N/A
											687						22978						25087
