# Supplementary material for: Genome-wide regulation of KSHV RNA splicing by viral RNA-binding protein ORF57
Source: PLoS Pathog. 2022 Jul 14;18(7):e1010311. doi: 10.1371/journal.ppat.1010311 (PMC9321434; doi:10.1371/journal.ppat.1010311)
Supplement: S3 Table — (XLSX) [file ppat.1010311.s008.xlsx]

## Sheet: KSHV circRNA CIRI2
S3 Table The predicted KSHV circRNAs in individual RNA-seq samples described in Fig 1A from the WT and 57KO BCBL-1 cells with lytic KSHV infection by the CIRI2 pipeline [1,2].
circRNA_ID	Sample	Genome	circRNA_start	circRNA_end	#junction_reads	SM_MS_SMS	#non_junction_reads	junction_reads_ratio	circRNA_type	gene_id	strand	junction_reads_ID
HQ404500.1:87690|88321	A1	HQ404500.1	87690	88321	2	2_1_1	15	0.211	n/a	vIRF4	-	J00170:140:H2323BBXY:8:1211:5345:8471,J00170:140:H2323BBXY:8:1106:23632:39488,
HQ404500.1:87690|88321	A3	HQ404500.1	87690	88321	2	2_2_0	23	0.148	n/a	vIRF4	-	J00170:140:H2323BBXY:8:2219:12489:23733,J00170:140:H2323BBXY:8:1124:26514:31400,
HQ404500.1:87690|88321	B1	HQ404500.1	87690	88321	2	1_2_0	34	0.105	n/a	vIRF4	-	J00170:140:H2323BBXY:8:2125:14438:28481,J00170:140:H2323BBXY:8:1116:6674:10071,
HQ404500.1:28273|28614	B2	HQ404500.1	28273	28614	3	1_3_0	128999	0	n/a	AS-PAN	-	J00170:140:H2323BBXY:8:2211:14143:22977,J00170:140:H2323BBXY:8:2224:24393:17386,J00170:140:H2323BBXY:8:1225:12033:47348,
HQ404500.1:87690|88321	B2	HQ404500.1	87690	88321	5	5_5_0	56	0.152	n/a	vIRF4	-	J00170:140:H2323BBXY:8:1222:28107:48614,J00170:140:H2323BBXY:8:2122:17056:21553,J00170:140:H2323BBXY:8:2114:10013:1191,J00170:140:H2323BBXY:8:1203:28087:34231,J00170:140:H2323BBXY:8:2220:24393:39084,
HQ404500.1:28273|28807	B3	HQ404500.1	28273	28807	3	1_3_0	316147	0	n/a	AS-PAN	-	J00170:140:H2323BBXY:8:1220:20029:33035,J00170:140:H2323BBXY:8:2202:13575:31980,J00170:140:H2323BBXY:8:2118:23835:41141,
HQ404500.1:28273|29016	B3	HQ404500.1	28273	29016	2	1_2_0	244281	0	n/a	AS-PAN	-	J00170:140:H2323BBXY:8:1115:23378:41018,J00170:140:H2323BBXY:8:1107:24028:45660,
HQ404500.1:28290|29016	B3	HQ404500.1	28290	29016	2	1_2_0	289639	0	n/a	AS-PAN	-	J00170:140:H2323BBXY:8:2207:2027:49107,J00170:140:H2323BBXY:8:2111:11738:17509,
HQ404500.1:28611|28749	B3	HQ404500.1	28749	28611	2	1_1_1	397044	0	n/a	PAN	+	J00170:140:H2323BBXY:8:2211:2382:7416,J00170:140:H2323BBXY:8:1117:19055:2053,
HQ404500.1:28273|29016	B4	HQ404500.1	28273	29016	3	1_3_0	274295	0	n/a	AS-PAN	-	J00170:140:H2323BBXY:8:1205:25388:21219,J00170:140:H2323BBXY:8:2225:11241:14467,J00170:140:H2323BBXY:8:2122:10927:46100,
HQ404500.1:87690|88321	B4	HQ404500.1	87690	88321	2	1_2_0	54	0.069	n/a	vIRF4	-	J00170:140:H2323BBXY:8:1225:26758:13394,J00170:140:H2323BBXY:8:2212:15158:35462,
HQ404500.1:81749|82497	C3	HQ404500.1	82497	81749	3	1_2_1	383	0.015	n/a	ORF57	+	J00170:140:H2323BBXY:8:2208:14692:33774,J00170:140:H2323BBXY:8:1216:6796:42495,J00170:140:H2323BBXY:8:1216:6786:42618,
HQ404500.1:28273|28593	C4	HQ404500.1	28273	28593	2	1_1_1	145031	0	n/a	AS-PAN	-	J00170:140:H2323BBXY:8:1115:26981:49089,J00170:140:H2323BBXY:8:2202:23368:19478,
Reference
1. Gao Y, Wang J, Zhao F. CIRI: an efficient and unbiased algorithm for de novo circular RNA identification. Genome Biol. 2015;16(1):4.
2. Gao Y, Zhang J, Zhao F. Circular RNA identification based on multiple seed matching. Brief Bioinform. 2018;19(5):803-10.
