# Supplementary material for: Genome-wide regulation of KSHV RNA splicing by viral RNA-binding protein ORF57
Source: PLoS Pathog. 2022 Jul 14;18(7):e1010311. doi: 10.1371/journal.ppat.1010311 (PMC9321434; doi:10.1371/journal.ppat.1010311)
Supplement: S4 Table — The splice site strength was determined by MAX:ENT algorithm [32]. (XLSX) [file ppat.1010311.s009.xlsx]

## Sheet: Linear splicing
S4 Table Strength score analysis of the splice sites for linear RNA splice junctions with at least two splice junction reads mapped to the PAN RNA region from either plus- or minus-strand of KSHV genome. The splice site strength was determined by MAX:ENT algorithm [1].
Splicing ID	5'SS	MAX ENT	3'SS	MAX ENT	INTRON SIZE	STRAND	intron type	WT (reads #)	57KO (reads#)	FC = 57KO/WT	# of positive samples in WT group	# of positive samples in 57KO group	SJ (≥10 reads)
28354_28902	28353	0.62	28903	7.74	549	+	GU:AG	6	30	5	3	4	SJ-58
28354_29111	28353	0.62	29112	8.79	758	+	GU:AG	8	26	3.25	3	4	SJ-59
28583_28859	28582	-19.75	28860	6.61	277	+	GU:AG	2	0	N/A	2	0
28742_28763	28741	-15.28	28764	-8.86	22	+	GU:AG	2	0	N/A	1	0
28902_28957	28901	-11.89	28958	-4.12	56	+	GU:AG	0	2	N/A	0	1
28973_29111	28972	5.03	29112	8.79	139	+	GU:AG	6	3	0.5	2	3
29025_29111	29024	-9.31	29112	8.79	87	+	GU:AG	2	1	0.5	2	1
29041_29111	29040	3.3	29112	8.79	71	+	GU:AG	0	3	N/A	0	3
29153_29198	29152	-5.49	29199	-10.36	46	+	GU:AG	2	3	1.5	2	3
28621_28642	28643	-20.39	28620	-5.89	22	-	AT:AC	0	2	N/A	0	2
28319_28987	28988	-27.84	28318	-21.2	669	-	GU:AG	4	0	N/A	1	0
28594_29013	29014	-29.06	28593	1.64	420	-	GC:AG	3	0	N/A	1	0
Reference
1. Yeo G, Burge CB. Maximum entropy modeling of short sequence motifs with applications to RNA splicing signals. Journal of computational biology : a journal of computational molecular cell biology. 2004;11(2-3):377-94.
