# Supplementary material for: Genome-wide regulation of KSHV RNA splicing by viral RNA-binding protein ORF57
Source: PLoS Pathog. 2022 Jul 14;18(7):e1010311. doi: 10.1371/journal.ppat.1010311 (PMC9321434; doi:10.1371/journal.ppat.1010311)
Supplement: S5 Table — The splice sites strength was determined by MAX:ENT algorithm [32]. (XLSX) [file ppat.1010311.s010.xlsx]

## Sheet: Sheet1
S5 Table Strength score analysis of the splice sites flanking the predicted circRNAs from PAN and K7.3 RNAs with at least 1000 back-splice junction reads from [1]. The splice sites strength was determined by MAX:ENT algorithm [2].
circRNA_ID	circRNA_start	Splice site type	MAX ENT	circRNA_end	Splice site type	MAX ENT	strand	#junction_reads	#non_junction_reads	junction_reads_ratio	gene_id	RPM
HQ404500.1:28406|29099	28406	3'ss	6.16	29099	5'ss	-19.66	+	2571	1293964	0.004	PAN	304.959
HQ404500.1:28406|28721	28406	3'ss	6.16	28721	5'ss	-11.36	+	2337	1642344	0.003	PAN	277.203
HQ404500.1:28406|28705	28406	3'ss	6.16	28705	5'ss	-20.45	+	1673	1680291	0.002	PAN	198.442
HQ404500.1:28273|28593	28273	5'ss	6.64	28593	3'ss	1.64	-	1389	779273	0.004	K7.3	164.756
HQ404500.1:28406|28888	28406	3'ss	6.16	28888	5'ss	-22.11	+	1311	1574363	0.002	PAN	155.504
HQ404500.1:28290|29016	28290	5'ss	3.29	29016	3'ss	-2.35	-	1292	564583	0.005	K7.3	153.25
HQ404500.1:28420|28695	28420	5'ss	3.63	28695	3'ss	-3.36	-	1148	1754580	0.001	K7.3	136.17
HQ404500.1:28420|28691	28420	5'ss	3.63	28691	3'ss	-9.58	-	1129	1770497	0.001	K7.3	133.916
HQ404500.1:28420|28717	28420	5'ss	3.63	28717	3'ss	-7.59	-	1038	1714260	0.001	K7.3	123.122
Reference
1. Toptan T, Abere B, Nalesnik MA, Swerdlow SH, Ranganathan S, Lee N, et al. Circular DNA tumor viruses make circular RNAs. Proceedings of the National Academy of Sciences of the United States of America. 2018;115(37):E8737-e45.
2. Yeo G, Burge CB. Maximum entropy modeling of short sequence motifs with applications to RNA splicing signals. Journal of computational biology : a journal of computational molecular cell biology. 2004;11(2-3):377-94.
