# Supplementary material for: Genome-wide regulation of KSHV RNA splicing by viral RNA-binding protein ORF57
Source: PLoS Pathog. 2022 Jul 14;18(7):e1010311. doi: 10.1371/journal.ppat.1010311 (PMC9321434; doi:10.1371/journal.ppat.1010311)
Supplement: S6 Table — (XLSX) [file ppat.1010311.s011.xlsx]

## Sheet: Oligos
S6 Table Sequences and positions of the oligos used in this study.
Name	Organism	Genome	Orientation	5'NT	3'NT	Locus	Sequence*
oJM11	KSHV	HQ404500	F	25760	25779	K5	CACAACGCCACGCCGACAAG
oJM15#	KSHV	HQ404500	B	28617	28598	PAN	AAGTATCCTCGCATATCATA
oKY28	KSHV	HQ404500	B	72221	72200	ORF50	AGGTCACTGGGATCGTAGATTG
oST3	KSHV	HQ404500	B	75360	75335	K8	CACACAAAGTCTGGCATGGTTCTCCC
oVM11	KSHV	HQ404500	B	81819	81800	ORF57	CTCGTCTTCCAGTGTCGGTG
oVM52#	KSHV	HQ404500	F	28987	29006	PAN	CTAAAGTGGTGTGCGGCAGC
oVM164	KSHV	HQ404500	B	29263	29240	PAN	AGCTCTAGGCACGTTAAATTGTCA
oVM229#	KSHV	HQ404500	F	28605	28622	PAN	TGCGAGGATACTTAACGT
oVM389	KSHV	HQ404500	F	92958	92978	K11 (vIRF2)	TCGCTCTGTGACCGTGATGAA
oVM440	KSHV	HQ404500	F	19544	19565	K3	CAGCAGACAGGAACATCCTCAT
oVM441	KSHV	HQ404500	F	20077	20097	ORF70	GGTAGGATGCGGGCAGTAGTC
oVM442	KSHV	HQ404500	B	20948	20927	ORF70	CGATTCAGCATGAGGTAACTGG
oVM443	KSHV	HQ404500	F	42236	42255	ORF24	GTCTGCGGACTCGTCGTCAG
oVM444	KSHV	HQ404500	F	49740	49760	ORF29b	CGTCGGAATGTGCAGTCTGTA
oVM445	KSHV	HQ404500	B	69784	69763	ORF48	GAGTGTGCTGATGATTCCGATG
oVM446	KSHV	HQ404500	F	67755	67775	ORF45	TCTGGCTCGTCTTCCTCCTGA
oVM447	KSHV	HQ404500	B	69356	693337	ORF47	GCAATTCAGGCATCGGCAGC
oVM448	KSHV	HQ404500	F	119668	119689	ALT RNA	GGTCTCATGGGTATTGGACTTG
oVM449	KSHV	HQ404500	B	128574	128555	ORF74	GTGTAAGGCACCACGGTGGT
oVM454	KSHV	HQ404500	B	21066	21048	ORF70/NotI	GCTTGCGGCCGCG/ATGTTTCCGTTTGTACCTT
oVM455	KSHV	HQ404500	F	18606	18624	K3/KpnI	CGACTGGTACCG/AATGAAACATAAGGGCAGA
oVM460	KSHV	HQ404500	B	26352	26333	K5	ACCTCCAAACACAGGCGGAG
oVM462	KSHV	HQ404500	F	26882	26901	K6	GGTGCTGCTGGAACCCGTAG
oVM463	KSHV	HQ404500	B	27301	27282	K6	CGCACCGACTGGAACGCATG
oVM464	KSHV	HQ404500	B	27785	27764	K6	CTACCTATCAGTAACCGTGGTC
oVM476	KSHV	HQ404500	F	20573	20592	ORF70	TGCCTCCACTGGAAACCGTA
oVM481	KSHV	HQ404500	B	20362	20339	ORF70	GCTGTATCAGAGGTCGGGAGACAT
oVM485	KSHV	HQ404500	F	21897	21917	K4	GTTCTACGACGCCTACCTGTA
oVM486	KSHV	HQ404500	B	22867	22848	K4.2	TAATGACCTGGGACATCGGG
oVM488	KSHV	HQ404500	B	93412	93393	K11 (vIRF2)	TTGGACGGCTATTAAGGACC
oVM489	KSHV	HQ404500	F	87845	87864	K10 (vIRF4)	GCCTCCTCGTAGCTTTGTTC
oVM490	KSHV	HQ404500	F	88167	88186	K10 (vIRF4)	CCTGGTTCCACGCAACAGTC
oVM491	KSHV	HQ404500	B	88587	88567	K10 (vIRF4)	CAGGACATTTGTCAAAGGAGC
oVM493	KSHV	HQ404500	F	134176	134196	K15	ATACCAGCAGTCCTTGTAACG
oVM496	KSHV	HQ404500	B	135654	135634	K15	CACAGGCAATCTCTAGCAACA
oVM498	KSHV	HQ404500	B	60369	60349	ORF40	GCAGGAGTATATGCCTCGACT
oVM499	KSHV	HQ404500	F	69337	69356	ORF47	GCTGCCGATGCCTGAATTGC
oVM500	KSHV	HQ404500	F	71810	71829	ORF49	AGGGAATAAGCCAAATTCGC
oVM502	KSHV	HQ404500	F	63017	63036	ORF43	CTTGGTTGTCAACAACGGGA
oVM503	KSHV	HQ404500	B	64574	64555	ORF44	AACTCTAGGTCATACCAGCC
oVM510	KSHV	HQ404500	F	26545	26564	K6	GACAGGCGTTTCTGTGGTGC
oVM516	KSHV	HQ404500	B	88035	88014	K10 (vIRF4)	GCAGCGATTTATTCAGTGTCTG
oVM518	KSHV	HQ404500	F	135418	135438	K15	GGTGATTAAGCAAGCATAGGT
oVM519	KSHV	HQ404500	B	135438	135418	K15	ACCTATGCTTGCTTAATCACC
oVM520	KSHV	HQ404500	F	135141	135161	K15	GGCAAGCTGAGAGTGAAGCTA
oVM531	KSHV	HQ404500	F	28342-28353	28903-28910	PAN	GTGCCGCCGATT/TGTAAGCA
oVM532	KSHV	HQ404500	F	28342-28353	29112-29119	PAN	GTGCCGCCGATT/GTGAAAGC
oVM533#	KSHV	HQ404500	F	28658	28676	PAN	CGCCCACTGGTGTATCAGA
oVM534#	KSHV	HQ404500	B	28507	28488	PAN	AATCGCAGCTTTTGTTCTGC
oVM535#	KSHV	HQ404500	F	28716	28738	PAN	TTCTGTGTTTGTCTGATTCTTAG
oVM536#	KSHV	HQ404500	B	28715	28697	PAN	CCGAAACAACGAATGAGCA
oZMZ269	human	hg38:chr12	F	6536756	6536779	GAPDH	GTCATCAATGGAAATCCCATCACC
oZMZ270	human	hg38:chr12	B	6537388	6537367	GAPDH	TGAGTCCTTCCACGATACCAAA
*A built-in restriction cutting site is underlined and separated by "/" from the specific KSHV sequence. "/" in PAN oligo primers indicates the splice junction.
# Inverse oligo primers used for the amplification of circRNAs from PAN/K7.3 locus by RT-PCR. Pairs of inversed oligo primers used in the individual RT-PCR reactions: oVM229+oJM15; oVM52+oJM15, oVM533+oVM534; oVM535+oVM536.
